# Supplementary material for: The Individual and Combined Effects of Warming and Atrazine on Lithobates pipiens Phenotypes: Implications for Frog Declines
Source: J Exp Zool A Ecol Integr Physiol. 2025 Dec 8;345(3):238–58. doi: 10.1002/jez.70054 (PMC12969970; doi:10.1002/jez.70054)
Supplement: Supplementary file 2 — Master_Excel_Gavel_et_al. [file JEZ-345-238-s001.xlsx]

## Sheet: Project Info
Project:	The individual and combined effects of warming and atrazine on Lithobates pipiens phenotypes: Implications for frog declines
Project Code:	SR14-2023_AtzTemp-MG
Field Season:	2023
Study Species:	Northern Leopard Frog (Lithobates pipiens (formerly Rana pipiens))
Project Leaders:	Dr. Stacey A. Robinson (SAR); Melody Gavel (MG)
Field-Technical Team:	Sarah D. Young (SDY); Monica Reyes (MR); David Carpenter (DC); Zintis S. (ZS); Julia D. (JD)
Authors:	Melody Gavel, Dr. Mark Forbes, Dr. Derek Smith, Julia Darabaner, Monica Reyes, Zintis Stasko, David Carpenter, Dr. Stacey A. Robinson
Worksheet Descriptions
Sheet	Temperature	Contains temperature data measured hourly using HOBO data loggers.
Columns:	Date	Date temperature was recorded.
	Time	Time temperature was recorded.
	Tank	Treatment and block the sample was collected from.
	Treatment	T1 = Ambient Acontrol, T2 = Warmed Acontrol, T3 = Ambient Atrazine, T4 = Warmed Atrazine
	Block	Experimental Block
	Temperature	Temperature (degrees Celcius).
Sheet	Atrazine	Contains chemical analysis data for atrazine.
Columns:
	Date	Date water sample was collected
	Experimental Day	Experimental day water sample was collected
	Meso_ID	Treatment and block the sample was collected from. Note we also took rainwater samples and samples from the stock water tubs.
	Type	All samples were individual (not pooled)
	Result	Atrazine concentration (ug/L)
	MDL	Method detection limit
	MRL	Method reporting limit
Sheet	Wk2-Abiotic	Contains abiotic data collected before the week 2 subsampling.
Columns:	Date (dd/mm/yyyy)	Date data was collected.
	Time (24 hr clock)	Time data was collected.
	Tank ID	Treatment and block the sample was collected from.
	Treatment	T1 = Ambient Acontrol, T2 = Warmed Acontrol, T3 = Ambient Atrazine, T4 = Warmed Atrazine
	Block	Experimental Block
	Temperature	Temperature (degrees Celcius).
	DO	Dissolved oxygen (%)
	DOH	Dissolved oxygen (mg/L)
	SPC	Specific conductivity (uS/cm)
	Conductivity	Conductivity (uS/cm)
	pH	Water pH.
	Ammonia	Ammonia levels (mg/L)
	Nitrate	Nitrate levels (ppm)
	Nitrite	Nitrite levels (ppm)
	Hardness	Hardness levels (ppm)
	User	Individual who collected the data.
Sheet	Wk2-Survival	Contains survival data by tank at week 2 of experiment
Columns:
	Pesticide	Pesticide treatment (Acontrol or Atrazine)
	Temperature	Temperature treatment (Ambient or Warmed)
	Treatment	T1 = Ambient Acontrol, T2 = Warmed Acontrol, T3 = Ambient Atrazine, T4 = Warmed Atrazine
	Block	Experimental Block
	Count_survived	Amount of tadpoles that survived to week 2 of the experiment
	Count_dead	Amount of tadpoles that died by week 2 of the experiment
	Notes	Notes about this sheet.
Sheet	Wk2-Response	Contains most of the response data from week 2 for individual tadpoles
Columns
	Tadpole-ID	Tadpole's individual ID - Treatment-Block-Sample
	Tank	Treatment and block the sample was collected from.
	Treatment	T1 = Ambient Acontrol, T2 = Warmed Acontrol, T3 = Ambient Atrazine, T4 = Warmed Atrazine
	Pesticide	Pesticide treatment (Acontrol or Atrazine)
	Temperature	Temperature treatment (Ambient or Warmed)
	Block	Experimental Block
	Gosner	Gosner stage of development
	SVL	Snout to vent length (mm)
	Photo-ID-Leuk	Photo folder ID for tadpole leukocyte photos
	RBC	Total number of erythrocytes
	Lymphocyte	Total number of lymphocytes
	Eosinophil	Total number of eosinophils
	Monocyte	Total number of monocytes
	Neutrophil	Total number of neutrophils
	WBC	Total number of leukocytes
	Notes	Notes about this sheet.
Sheet	Wk2-Startle	Count of tadpoles that were startled at the bar drop during the week2 locomotor trials.
Columns
	Pesticide	Pesticide treatment (Acontrol or Atrazine)
	Temperature	Temperature treatment (Ambient or Warmed)
	Treatment	T1 = Ambient Acontrol, T2 = Warmed Acontrol, T3 = Ambient Atrazine, T4 = Warmed Atrazine
	Block	Experimental Block
	Count_Startled	Amount of tadpoles that were startled in this tank.
	Count_NotStartled	Amount of tadpoles that were not startled in this tank.
	Notes	Notes about this sheet.
Sheet	Wk2-Locomotor	Contains results of the week 2 locomotor assay using the bar dropping mechanism.
Columns	Tadpole-ID	Tadpole's individual ID - Treatment-Block-Sample
	Treatment	T1 = Ambient Acontrol, T2 = Warmed Acontrol, T3 = Ambient Atrazine, T4 = Warmed Atrazine
	Pesticide	Pesticide treatment (Acontrol or Atrazine)
	Temperature	Temperature treatment (Ambient or Warmed)
	Tank	Treatment and block the sample was collected from.
	Block	Experimental Block
	Locomotor.Station	There were two locomotor stations, this records which station was used.
	Video	Video number.
	Tadpole Position	Randomly assigned position for tadpole in the startle mechanism.
	Startled	Whether or not the tadpole was startled (1 = yes, 0 = no)
	Time	Either pre or post startle
	Active_intervals	Amount of intervals the tadpole was active
	Total_intervals	Total possible intervals
	Notes	Notes about this sheet.
Sheet	GS46-Survival	Contains the survival data for metamorphs
Columns	Tank_ID	Treatment and block the sample was collected from.
	Treatment	T1 = Ambient Acontrol, T2 = Warmed Acontrol, T3 = Ambient Atrazine, T4 = Warmed Atrazine
	Block	Experimental Block
	Pesticide	Pesticide treatment (Acontrol or Atrazine)
	Temperature	Temperature treatment (Ambient or Warmed)
	Lived	Number of tadpoles/frogs that lived (max 40)
	Died	Number of tadpoles/frogs that died (max 40)
	Notes	Notes about this sheet.
Sheet	GS46-Response	Contains most of the response data collected from GS 46 metamorphs
Columns	Tank_ID	Treatment and block the sample was collected from.
	Frog_ID	Frog's individual ID: M-Treatment-Block-Sample
	Glucose	Glucose (mmol/L)
	Body_Weight	Body weight of metamorph (g)
	SVL	Snout to vent length (mm)
	Femur2	Femur Length (mm)
	Tibiofibular2	Tibiofibular length (mm)
	Sex	Sex of frog
	Days	Days required to complete metamorphosis
	Assay	Bacteria killing assay number (we ran 5, but we couldn't use assay 1).
	BKA	Average bacteria killed (%)
	Date	Date frog completed metamorphosis
	GS	Gosner stage of development at end of experiment
	Completed Metamorphosis	1 = completed metamorphosis by end of experimental day 61, 0 = did not complete metamorphosis by experimental day 61.
	Time	Time metamorph was processed.
	Survived	1 = survived, 0 = died.
	Dead	1 = died, 0 = survived.
	Notes	Notes on data collected.
	cAvg_distance	Average distance jumped including frogs that failed assay.
	cAvg_prods	Average prods required to jump including frogs that failed assay.
	Max_distance	Maximum distance jumped during locomotor performance trial (m).
	Jumped_to_end	1 = jumped to end of runway, 0 = did not jump to end of runway.
	PassFail	1 = Passed locomotor trial, 0 = Failed locomotor trial.
	Avg_distance	Average distance jumped not including frogs that failed assay.
	Avg_Prods	Average prods required to jump not including frogs that failed assay.
	RBC	Total number of erythrocytes
	Mitotic	Total number of mitotic cells
	Lympho	Total number of lymphocytes
	Eosino	Total number of eosinophils
	Mono	Total number of monocytes
	Neutro	Total number of neutrophils
	WBC	Total number of leukocytes
	Leuks_User	Inidivdual who counted the blood smears.
	Liver_Weight	Mass of liver (g).
	HepatoSom	liver weight/body weight
	Treatment	T1 = Ambient Acontrol, T2 = Warmed Acontrol, T3 = Ambient Atrazine, T4 = Warmed Atrazine
	Block	Experimental Block
	Temperature	Temperature treatment (Ambient or Warmed)
	Pesticide	Pesticide treatment (Acontrol or Atrazine)
Sheet	GS46-Abiotic
Columns:	Date (dd/mm/yyyy)	Date data was collected.
	Time (24 hr clock)	Time data was collected.
	Tank ID	Treatment and block the sample was collected from.
	Treatment	T1 = Ambient Acontrol, T2 = Warmed Acontrol, T3 = Ambient Atrazine, T4 = Warmed Atrazine
	Block	Experimental Block
	DO	Dissolved oxygen (%)
	DOH	Dissolved oxygen (mg/L)
	SPC	Specific conductivity (uS/cm)
	Conductivity	Conductivity (uS/cm)
	Temperature	Temperature measured (degrees Celcius)
	pH	Water pH.
	Unionized ammonia	Ammonia levels converted to unionized ammonia (mg/L)
	Ammonia	Ammonia levels (mg/L)
	Nitrate	Nitrate levels (ppm)
	Nitrite	Nitrite levels (ppm)
	Hardness	Hardness levels (ppm)

## Sheet: Temperature
Date	Time	Tank	Treatment	Block	Temperature
2023-07-17	0	T1-2	T1	2	23.966
2023-07-17	1	T1-2	T1	2	23.773
2023-07-17	2	T1-2	T1	2	23.581
2023-07-17	3	T1-2	T1	2	23.388
2023-07-17	4	T1-2	T1	2	23.196
2023-07-17	5	T1-2	T1	2	23.004
2023-07-17	6	T1-2	T1	2	22.812
2023-07-17	7	T1-2	T1	2	22.717
2023-07-17	0	T3-5	T3	5	23.1
2023-07-17	1	T3-5	T3	5	22.908
2023-07-17	2	T3-5	T3	5	22.717
2023-07-17	3	T3-5	T3	5	22.525
2023-07-17	4	T3-5	T3	5	22.429
2023-07-17	5	T3-5	T3	5	22.238
2023-07-17	6	T3-5	T3	5	22.142
2023-07-17	7	T3-5	T3	5	22.046
2023-07-17	0	T4-5	T4	5	25.028
2023-07-17	1	T4-5	T4	5	24.738
2023-07-17	2	T4-5	T4	5	24.545
2023-07-17	3	T4-5	T4	5	24.351
2023-07-17	4	T4-5	T4	5	24.062
2023-07-17	5	T4-5	T4	5	23.869
2023-07-17	6	T4-5	T4	5	23.677
2023-07-17	7	T4-5	T4	5	23.581
2023-07-16	0	T1-2	T1	2	22.812
2023-07-16	1	T1-2	T1	2	22.717
2023-07-16	2	T1-2	T1	2	22.621
2023-07-16	3	T1-2	T1	2	22.525
2023-07-16	4	T1-2	T1	2	22.429
2023-07-16	5	T1-2	T1	2	22.333
2023-07-16	6	T1-2	T1	2	22.238
2023-07-16	7	T1-2	T1	2	22.142
2023-07-16	8	T1-2	T1	2	22.142
2023-07-16	9	T1-2	T1	2	22.142
2023-07-16	10	T1-2	T1	2	22.333
2023-07-16	11	T1-2	T1	2	22.717
2023-07-16	12	T1-2	T1	2	22.908
2023-07-16	13	T1-2	T1	2	23.1
2023-07-16	14	T1-2	T1	2	23.581
2023-07-16	15	T1-2	T1	2	23.773
2023-07-16	16	T1-2	T1	2	24.255
2023-07-16	17	T1-2	T1	2	24.545
2023-07-16	18	T1-2	T1	2	24.738
2023-07-16	19	T1-2	T1	2	24.835
2023-07-16	20	T1-2	T1	2	24.738
2023-07-16	21	T1-2	T1	2	24.545
2023-07-16	22	T1-2	T1	2	24.351
2023-07-16	23	T1-2	T1	2	24.158
2023-07-16	0	T3-5	T3	5	22.525
2023-07-16	1	T3-5	T3	5	22.429
2023-07-16	2	T3-5	T3	5	22.333
2023-07-16	3	T3-5	T3	5	22.238
2023-07-16	4	T3-5	T3	5	22.142
2023-07-16	5	T3-5	T3	5	22.046
2023-07-16	6	T3-5	T3	5	21.951
2023-07-16	7	T3-5	T3	5	21.855
2023-07-16	8	T3-5	T3	5	21.76
2023-07-16	9	T3-5	T3	5	21.76
2023-07-16	10	T3-5	T3	5	22.046
2023-07-16	11	T3-5	T3	5	22.429
2023-07-16	12	T3-5	T3	5	22.717
2023-07-16	13	T3-5	T3	5	22.812
2023-07-16	14	T3-5	T3	5	23.292
2023-07-16	15	T3-5	T3	5	23.484
2023-07-16	16	T3-5	T3	5	23.677
2023-07-16	17	T3-5	T3	5	23.677
2023-07-16	18	T3-5	T3	5	23.773
2023-07-16	19	T3-5	T3	5	23.773
2023-07-16	20	T3-5	T3	5	23.677
2023-07-16	21	T3-5	T3	5	23.581
2023-07-16	22	T3-5	T3	5	23.388
2023-07-16	23	T3-5	T3	5	23.196
2023-07-16	0	T4-5	T4	5	23.869
2023-07-16	1	T4-5	T4	5	23.677
2023-07-16	2	T4-5	T4	5	23.581
2023-07-16	3	T4-5	T4	5	23.484
2023-07-16	4	T4-5	T4	5	23.388
2023-07-16	5	T4-5	T4	5	23.196
2023-07-16	6	T4-5	T4	5	23.1
2023-07-16	7	T4-5	T4	5	23.004
2023-07-16	8	T4-5	T4	5	22.908
2023-07-16	9	T4-5	T4	5	23.004
2023-07-16	10	T4-5	T4	5	23.292
2023-07-16	11	T4-5	T4	5	23.773
2023-07-16	12	T4-5	T4	5	24.062
2023-07-16	13	T4-5	T4	5	24.255
2023-07-16	14	T4-5	T4	5	24.835
2023-07-16	15	T4-5	T4	5	25.222
2023-07-16	16	T4-5	T4	5	25.708
2023-07-16	17	T4-5	T4	5	26
2023-07-16	18	T4-5	T4	5	26.195
2023-07-16	19	T4-5	T4	5	26.195
2023-07-16	20	T4-5	T4	5	26.097
2023-07-16	21	T4-5	T4	5	25.902
2023-07-16	22	T4-5	T4	5	25.61
2023-07-16	23	T4-5	T4	5	25.319
2023-07-15	0	T1-2	T1	2	21.951
2023-07-15	1	T1-2	T1	2	21.76
2023-07-15	2	T1-2	T1	2	21.569
2023-07-15	3	T1-2	T1	2	21.378
2023-07-15	4	T1-2	T1	2	21.091
2023-07-15	5	T1-2	T1	2	20.901
2023-07-15	6	T1-2	T1	2	20.71
2023-07-15	7	T1-2	T1	2	20.615
2023-07-15	8	T1-2	T1	2	20.615
2023-07-15	9	T1-2	T1	2	20.71
2023-07-15	10	T1-2	T1	2	20.901
2023-07-15	11	T1-2	T1	2	21.282
2023-07-15	12	T1-2	T1	2	21.76
2023-07-15	13	T1-2	T1	2	22.238
2023-07-15	14	T1-2	T1	2	22.621
2023-07-15	15	T1-2	T1	2	22.812
2023-07-15	16	T1-2	T1	2	22.908
2023-07-15	17	T1-2	T1	2	23.004
2023-07-15	18	T1-2	T1	2	23.196
2023-07-15	19	T1-2	T1	2	23.196
2023-07-15	20	T1-2	T1	2	23.196
2023-07-15	21	T1-2	T1	2	23.1
2023-07-15	22	T1-2	T1	2	23.004
2023-07-15	23	T1-2	T1	2	22.908
2023-07-15	0	T3-5	T3	5	21.378
2023-07-15	1	T3-5	T3	5	21.187
2023-07-15	2	T3-5	T3	5	20.996
2023-07-15	3	T3-5	T3	5	20.805
2023-07-15	4	T3-5	T3	5	20.615
2023-07-15	5	T3-5	T3	5	20.329
2023-07-15	6	T3-5	T3	5	20.138
2023-07-15	7	T3-5	T3	5	20.138
2023-07-15	8	T3-5	T3	5	20.138
2023-07-15	9	T3-5	T3	5	20.329
2023-07-15	10	T3-5	T3	5	20.615
2023-07-15	11	T3-5	T3	5	20.996
2023-07-15	12	T3-5	T3	5	21.473
2023-07-15	13	T3-5	T3	5	22.046
2023-07-15	14	T3-5	T3	5	22.333
2023-07-15	15	T3-5	T3	5	22.525
2023-07-15	16	T3-5	T3	5	22.621
2023-07-15	17	T3-5	T3	5	22.717
2023-07-15	18	T3-5	T3	5	22.812
2023-07-15	19	T3-5	T3	5	22.812
2023-07-15	20	T3-5	T3	5	22.812
2023-07-15	21	T3-5	T3	5	22.717
2023-07-15	22	T3-5	T3	5	22.621
2023-07-15	23	T3-5	T3	5	22.621
2023-07-15	0	T4-5	T4	5	22.908
2023-07-15	1	T4-5	T4	5	22.621
2023-07-15	2	T4-5	T4	5	22.333
2023-07-15	3	T4-5	T4	5	22.142
2023-07-15	4	T4-5	T4	5	21.855
2023-07-15	5	T4-5	T4	5	21.664
2023-07-15	6	T4-5	T4	5	21.378
2023-07-15	7	T4-5	T4	5	21.282
2023-07-15	8	T4-5	T4	5	21.282
2023-07-15	9	T4-5	T4	5	21.473
2023-07-15	10	T4-5	T4	5	21.76
2023-07-15	11	T4-5	T4	5	22.238
2023-07-15	12	T4-5	T4	5	22.812
2023-07-15	13	T4-5	T4	5	23.484
2023-07-15	14	T4-5	T4	5	23.773
2023-07-15	15	T4-5	T4	5	24.062
2023-07-15	16	T4-5	T4	5	24.158
2023-07-15	17	T4-5	T4	5	24.255
2023-07-15	18	T4-5	T4	5	24.351
2023-07-15	19	T4-5	T4	5	24.448
2023-07-15	20	T4-5	T4	5	24.351
2023-07-15	21	T4-5	T4	5	24.255
2023-07-15	22	T4-5	T4	5	24.062
2023-07-15	23	T4-5	T4	5	23.966
2023-07-14	0	T1-2	T1	2	21.378
2023-07-14	1	T1-2	T1	2	21.187
2023-07-14	2	T1-2	T1	2	20.996
2023-07-14	3	T1-2	T1	2	20.805
2023-07-14	4	T1-2	T1	2	20.615
2023-07-14	5	T1-2	T1	2	20.424
2023-07-14	6	T1-2	T1	2	20.234
2023-07-14	7	T1-2	T1	2	20.043
2023-07-14	8	T1-2	T1	2	20.043
2023-07-14	11	T1-2	T1	2	20.805
2023-07-14	12	T1-2	T1	2	21.187
2023-07-14	13	T1-2	T1	2	21.664
2023-07-14	14	T1-2	T1	2	21.855
2023-07-14	15	T1-2	T1	2	21.951
2023-07-14	16	T1-2	T1	2	22.142
2023-07-14	17	T1-2	T1	2	22.429
2023-07-14	18	T1-2	T1	2	22.621
2023-07-14	19	T1-2	T1	2	22.717
2023-07-14	20	T1-2	T1	2	22.717
2023-07-14	21	T1-2	T1	2	22.621
2023-07-14	22	T1-2	T1	2	22.429
2023-07-14	23	T1-2	T1	2	22.142
2023-07-14	0	T1-5	T1	5	21.091
2023-07-14	1	T1-5	T1	5	20.901
2023-07-14	2	T1-5	T1	5	20.71
2023-07-14	3	T1-5	T1	5	20.424
2023-07-14	4	T1-5	T1	5	20.234
2023-07-14	5	T1-5	T1	5	20.043
2023-07-14	6	T1-5	T1	5	19.853
2023-07-14	7	T1-5	T1	5	19.758
2023-07-14	8	T1-5	T1	5	19.758
2023-07-14	9	T1-5	T1	5	20.043
2023-07-14	12	T1-5	T1	5	21.282
2023-07-14	13	T1-5	T1	5	21.951
2023-07-14	14	T1-5	T1	5	22.142
2023-07-14	15	T1-5	T1	5	22.142
2023-07-14	16	T1-5	T1	5	22.333
2023-07-14	17	T1-5	T1	5	22.621
2023-07-14	18	T1-5	T1	5	22.621
2023-07-14	19	T1-5	T1	5	22.621
2023-07-14	20	T1-5	T1	5	22.621
2023-07-14	21	T1-5	T1	5	22.429
2023-07-14	22	T1-5	T1	5	22.238
2023-07-14	23	T1-5	T1	5	22.046
2023-07-14	0	T3-2	T3	2	21.282
2023-07-14	1	T3-2	T3	2	21.091
2023-07-14	2	T3-2	T3	2	20.805
2023-07-14	3	T3-2	T3	2	20.615
2023-07-14	4	T3-2	T3	2	20.424
2023-07-14	5	T3-2	T3	2	20.138
2023-07-14	6	T3-2	T3	2	19.948
2023-07-14	7	T3-2	T3	2	19.853
2023-07-14	11	T3-2	T3	2	20.615
2023-07-14	12	T3-2	T3	2	21.091
2023-07-14	13	T3-2	T3	2	21.569
2023-07-14	14	T3-2	T3	2	21.855
2023-07-14	15	T3-2	T3	2	21.951
2023-07-14	16	T3-2	T3	2	22.142
2023-07-14	17	T3-2	T3	2	22.429
2023-07-14	18	T3-2	T3	2	22.717
2023-07-14	19	T3-2	T3	2	22.717
2023-07-14	20	T3-2	T3	2	22.717
2023-07-14	21	T3-2	T3	2	22.621
2023-07-14	22	T3-2	T3	2	22.333
2023-07-14	23	T3-2	T3	2	22.142
2023-07-14	0	T3-5	T3	5	20.615
2023-07-14	1	T3-5	T3	5	20.424
2023-07-14	2	T3-5	T3	5	20.234
2023-07-14	3	T3-5	T3	5	20.043
2023-07-14	4	T3-5	T3	5	19.853
2023-07-14	5	T3-5	T3	5	19.662
2023-07-14	6	T3-5	T3	5	19.472
2023-07-14	7	T3-5	T3	5	19.377
2023-07-14	8	T3-5	T3	5	19.377
2023-07-14	9	T3-5	T3	5	19.662
2023-07-14	12	T3-5	T3	5	20.901
2023-07-14	13	T3-5	T3	5	21.378
2023-07-14	14	T3-5	T3	5	21.664
2023-07-14	15	T3-5	T3	5	21.76
2023-07-14	16	T3-5	T3	5	21.855
2023-07-14	17	T3-5	T3	5	21.951
2023-07-14	18	T3-5	T3	5	21.951
2023-07-14	19	T3-5	T3	5	21.951
2023-07-14	20	T3-5	T3	5	21.951
2023-07-14	21	T3-5	T3	5	21.855
2023-07-14	22	T3-5	T3	5	21.664
2023-07-14	23	T3-5	T3	5	21.569
2023-07-14	0	T4-5	T4	5	22.621
2023-07-14	1	T4-5	T4	5	22.333
2023-07-14	2	T4-5	T4	5	22.142
2023-07-14	3	T4-5	T4	5	21.855
2023-07-14	4	T4-5	T4	5	21.569
2023-07-14	5	T4-5	T4	5	21.282
2023-07-14	6	T4-5	T4	5	21.091
2023-07-14	7	T4-5	T4	5	20.901
2023-07-14	8	T4-5	T4	5	20.901
2023-07-14	9	T4-5	T4	5	21.091
2023-07-14	10	T4-5	T4	5	21.378
2023-07-14	11	T4-5	T4	5	21.664
2023-07-14	12	T4-5	T4	5	22.238
2023-07-14	13	T4-5	T4	5	22.812
2023-07-14	14	T4-5	T4	5	23.004
2023-07-14	15	T4-5	T4	5	23.1
2023-07-14	16	T4-5	T4	5	23.292
2023-07-14	17	T4-5	T4	5	23.484
2023-07-14	18	T4-5	T4	5	23.773
2023-07-14	19	T4-5	T4	5	23.773
2023-07-14	20	T4-5	T4	5	23.773
2023-07-14	21	T4-5	T4	5	23.581
2023-07-14	22	T4-5	T4	5	23.388
2023-07-14	23	T4-5	T4	5	23.1
2023-07-13	0	T1-2	T1	2	23.677
2023-07-13	1	T1-2	T1	2	23.388
2023-07-13	2	T1-2	T1	2	23.1
2023-07-13	3	T1-2	T1	2	22.908
2023-07-13	4	T1-2	T1	2	22.717
2023-07-13	5	T1-2	T1	2	22.525
2023-07-13	6	T1-2	T1	2	22.238
2023-07-13	7	T1-2	T1	2	22.046
2023-07-13	10	T1-2	T1	2	21.664
2023-07-13	11	T1-2	T1	2	21.664
2023-07-13	12	T1-2	T1	2	21.951
2023-07-13	13	T1-2	T1	2	22.046
2023-07-13	14	T1-2	T1	2	22.046
2023-07-13	15	T1-2	T1	2	22.142
2023-07-13	16	T1-2	T1	2	22.429
2023-07-13	17	T1-2	T1	2	22.621
2023-07-13	18	T1-2	T1	2	22.621
2023-07-13	19	T1-2	T1	2	22.525
2023-07-13	20	T1-2	T1	2	22.333
2023-07-13	21	T1-2	T1	2	22.142
2023-07-13	22	T1-2	T1	2	21.855
2023-07-13	23	T1-2	T1	2	21.664
2023-07-13	0	T1-3	T1	3	23.677
2023-07-13	1	T1-3	T1	3	23.388
2023-07-13	2	T1-3	T1	3	23.1
2023-07-13	3	T1-3	T1	3	22.908
2023-07-13	4	T1-3	T1	3	22.717
2023-07-13	5	T1-3	T1	3	22.429
2023-07-13	6	T1-3	T1	3	22.142
2023-07-13	7	T1-3	T1	3	21.951
2023-07-13	8	T1-3	T1	3	21.855
2023-07-13	11	T1-3	T1	3	21.569
2023-07-13	12	T1-3	T1	3	21.855
2023-07-13	13	T1-3	T1	3	21.951
2023-07-13	14	T1-3	T1	3	22.046
2023-07-13	15	T1-3	T1	3	22.142
2023-07-13	16	T1-3	T1	3	22.429
2023-07-13	17	T1-3	T1	3	22.621
2023-07-13	18	T1-3	T1	3	22.621
2023-07-13	19	T1-3	T1	3	22.525
2023-07-13	20	T1-3	T1	3	22.333
2023-07-13	21	T1-3	T1	3	22.046
2023-07-13	22	T1-3	T1	3	21.855
2023-07-13	23	T1-3	T1	3	21.569
2023-07-13	0	T1-5	T1	5	23.292
2023-07-13	1	T1-5	T1	5	23.004
2023-07-13	2	T1-5	T1	5	22.812
2023-07-13	3	T1-5	T1	5	22.525
2023-07-13	4	T1-5	T1	5	22.333
2023-07-13	5	T1-5	T1	5	22.142
2023-07-13	6	T1-5	T1	5	21.855
2023-07-13	7	T1-5	T1	5	21.664
2023-07-13	8	T1-5	T1	5	21.569
2023-07-13	12	T1-5	T1	5	21.664
2023-07-13	13	T1-5	T1	5	21.76
2023-07-13	14	T1-5	T1	5	21.76
2023-07-13	15	T1-5	T1	5	21.855
2023-07-13	16	T1-5	T1	5	22.238
2023-07-13	17	T1-5	T1	5	22.333
2023-07-13	18	T1-5	T1	5	22.238
2023-07-13	19	T1-5	T1	5	22.142
2023-07-13	20	T1-5	T1	5	21.951
2023-07-13	21	T1-5	T1	5	21.76
2023-07-13	22	T1-5	T1	5	21.569
2023-07-13	23	T1-5	T1	5	21.282
2023-07-13	0	T3-2	T3	2	23.677
2023-07-13	1	T3-2	T3	2	23.388
2023-07-13	2	T3-2	T3	2	23.1
2023-07-13	3	T3-2	T3	2	22.908
2023-07-13	4	T3-2	T3	2	22.621
2023-07-13	5	T3-2	T3	2	22.429
2023-07-13	6	T3-2	T3	2	22.142
2023-07-13	7	T3-2	T3	2	21.951
2023-07-13	8	T3-2	T3	2	21.76
2023-07-13	11	T3-2	T3	2	21.569
2023-07-13	12	T3-2	T3	2	21.76
2023-07-13	13	T3-2	T3	2	21.855
2023-07-13	14	T3-2	T3	2	21.855
2023-07-13	15	T3-2	T3	2	21.951
2023-07-13	16	T3-2	T3	2	22.238
2023-07-13	17	T3-2	T3	2	22.525
2023-07-13	18	T3-2	T3	2	22.525
2023-07-13	19	T3-2	T3	2	22.429
2023-07-13	20	T3-2	T3	2	22.238
2023-07-13	21	T3-2	T3	2	22.046
2023-07-13	22	T3-2	T3	2	21.76
2023-07-13	23	T3-2	T3	2	21.569
2023-07-13	0	T3-3	T3	3	23.1
2023-07-13	1	T3-3	T3	3	22.908
2023-07-13	2	T3-3	T3	3	22.717
2023-07-13	3	T3-3	T3	3	22.525
2023-07-13	4	T3-3	T3	3	22.333
2023-07-13	5	T3-3	T3	3	22.142
2023-07-13	6	T3-3	T3	3	21.855
2023-07-13	7	T3-3	T3	3	21.664
2023-07-13	8	T3-3	T3	3	21.569
2023-07-13	12	T3-3	T3	3	21.569
2023-07-13	13	T3-3	T3	3	21.664
2023-07-13	14	T3-3	T3	3	21.664
2023-07-13	15	T3-3	T3	3	21.76
2023-07-13	16	T3-3	T3	3	22.046
2023-07-13	17	T3-3	T3	3	22.142
2023-07-13	18	T3-3	T3	3	22.142
2023-07-13	19	T3-3	T3	3	22.046
2023-07-13	20	T3-3	T3	3	21.951
2023-07-13	21	T3-3	T3	3	21.76
2023-07-13	22	T3-3	T3	3	21.473
2023-07-13	23	T3-3	T3	3	21.282
2023-07-13	0	T3-5	T3	5	22.525
2023-07-13	1	T3-5	T3	5	22.333
2023-07-13	2	T3-5	T3	5	22.142
2023-07-13	3	T3-5	T3	5	21.855
2023-07-13	4	T3-5	T3	5	21.76
2023-07-13	5	T3-5	T3	5	21.569
2023-07-13	6	T3-5	T3	5	21.378
2023-07-13	7	T3-5	T3	5	21.091
2023-07-13	8	T3-5	T3	5	20.996
2023-07-13	9	T3-5	T3	5	20.901
2023-07-13	12	T3-5	T3	5	21.091
2023-07-13	13	T3-5	T3	5	21.187
2023-07-13	14	T3-5	T3	5	21.282
2023-07-13	15	T3-5	T3	5	21.378
2023-07-13	16	T3-5	T3	5	21.569
2023-07-13	17	T3-5	T3	5	21.664
2023-07-13	18	T3-5	T3	5	21.569
2023-07-13	19	T3-5	T3	5	21.473
2023-07-13	20	T3-5	T3	5	21.378
2023-07-13	21	T3-5	T3	5	21.187
2023-07-13	22	T3-5	T3	5	20.996
2023-07-13	23	T3-5	T3	5	20.805
2023-07-13	0	T4-5	T4	5	24.931
2023-07-13	1	T4-5	T4	5	24.641
2023-07-13	2	T4-5	T4	5	24.351
2023-07-13	3	T4-5	T4	5	24.062
2023-07-13	4	T4-5	T4	5	23.869
2023-07-13	5	T4-5	T4	5	23.677
2023-07-13	6	T4-5	T4	5	23.388
2023-07-13	7	T4-5	T4	5	23.196
2023-07-13	8	T4-5	T4	5	23.004
2023-07-13	9	T4-5	T4	5	22.812
2023-07-13	10	T4-5	T4	5	22.717
2023-07-13	11	T4-5	T4	5	22.908
2023-07-13	12	T4-5	T4	5	23.677
2023-07-13	13	T4-5	T4	5	23.388
2023-07-13	14	T4-5	T4	5	23.388
2023-07-13	15	T4-5	T4	5	23.388
2023-07-13	16	T4-5	T4	5	23.677
2023-07-13	17	T4-5	T4	5	23.869
2023-07-13	18	T4-5	T4	5	23.966
2023-07-13	19	T4-5	T4	5	23.966
2023-07-13	20	T4-5	T4	5	23.773
2023-07-13	21	T4-5	T4	5	23.581
2023-07-13	22	T4-5	T4	5	23.292
2023-07-13	23	T4-5	T4	5	22.908
2023-07-12	0	T1-1	T1	1	24.351
2023-07-12	1	T1-1	T1	1	23.966
2023-07-12	2	T1-1	T1	1	23.677
2023-07-12	3	T1-1	T1	1	23.292
2023-07-12	4	T1-1	T1	1	23.004
2023-07-12	5	T1-1	T1	1	22.717
2023-07-12	6	T1-1	T1	1	22.333
2023-07-12	7	T1-1	T1	1	22.046
2023-07-12	10	T1-1	T1	1	22.046
2023-07-12	11	T1-1	T1	1	22.525
2023-07-12	12	T1-1	T1	1	22.908
2023-07-12	13	T1-1	T1	1	23.581
2023-07-12	14	T1-1	T1	1	24.255
2023-07-12	15	T1-1	T1	1	24.545
2023-07-12	16	T1-1	T1	1	25.028
2023-07-12	17	T1-1	T1	1	25.319
2023-07-12	18	T1-1	T1	1	25.319
2023-07-12	19	T1-1	T1	1	25.222
2023-07-12	20	T1-1	T1	1	25.028
2023-07-12	21	T1-1	T1	1	24.738
2023-07-12	22	T1-1	T1	1	24.351
2023-07-12	23	T1-1	T1	1	24.062
2023-07-12	0	T1-2	T1	2	24.158
2023-07-12	1	T1-2	T1	2	23.869
2023-07-12	2	T1-2	T1	2	23.581
2023-07-12	3	T1-2	T1	2	23.292
2023-07-12	4	T1-2	T1	2	23.004
2023-07-12	5	T1-2	T1	2	22.717
2023-07-12	6	T1-2	T1	2	22.429
2023-07-12	7	T1-2	T1	2	22.142
2023-07-12	10	T1-2	T1	2	22.046
2023-07-12	11	T1-2	T1	2	22.429
2023-07-12	12	T1-2	T1	2	22.621
2023-07-12	13	T1-2	T1	2	23.196
2023-07-12	14	T1-2	T1	2	23.773
2023-07-12	15	T1-2	T1	2	24.062
2023-07-12	16	T1-2	T1	2	24.545
2023-07-12	17	T1-2	T1	2	24.835
2023-07-12	18	T1-2	T1	2	25.028
2023-07-12	19	T1-2	T1	2	24.931
2023-07-12	20	T1-2	T1	2	24.738
2023-07-12	21	T1-2	T1	2	24.545
2023-07-12	22	T1-2	T1	2	24.255
2023-07-12	23	T1-2	T1	2	23.966
2023-07-12	0	T1-3	T1	3	24.351
2023-07-12	1	T1-3	T1	3	23.966
2023-07-12	2	T1-3	T1	3	23.677
2023-07-12	3	T1-3	T1	3	23.388
2023-07-12	4	T1-3	T1	3	23.1
2023-07-12	5	T1-3	T1	3	22.812
2023-07-12	6	T1-3	T1	3	22.429
2023-07-12	7	T1-3	T1	3	22.238
2023-07-12	8	T1-3	T1	3	22.046
2023-07-12	11	T1-3	T1	3	22.621
2023-07-12	12	T1-3	T1	3	22.908
2023-07-12	13	T1-3	T1	3	23.484
2023-07-12	14	T1-3	T1	3	24.158
2023-07-12	15	T1-3	T1	3	24.448
2023-07-12	16	T1-3	T1	3	24.835
2023-07-12	17	T1-3	T1	3	25.125
2023-07-12	18	T1-3	T1	3	25.222
2023-07-12	19	T1-3	T1	3	25.125
2023-07-12	20	T1-3	T1	3	24.931
2023-07-12	21	T1-3	T1	3	24.641
2023-07-12	22	T1-3	T1	3	24.351
2023-07-12	23	T1-3	T1	3	23.966
2023-07-12	0	T1-5	T1	5	24.158
2023-07-12	1	T1-5	T1	5	23.869
2023-07-12	2	T1-5	T1	5	23.581
2023-07-12	3	T1-5	T1	5	23.196
2023-07-12	4	T1-5	T1	5	22.908
2023-07-12	5	T1-5	T1	5	22.621
2023-07-12	6	T1-5	T1	5	22.333
2023-07-12	7	T1-5	T1	5	22.046
2023-07-12	8	T1-5	T1	5	21.951
2023-07-12	11	T1-5	T1	5	22.621
2023-07-12	12	T1-5	T1	5	22.908
2023-07-12	13	T1-5	T1	5	23.581
2023-07-12	14	T1-5	T1	5	24.158
2023-07-12	15	T1-5	T1	5	24.448
2023-07-12	16	T1-5	T1	5	24.738
2023-07-12	17	T1-5	T1	5	25.028
2023-07-12	18	T1-5	T1	5	24.931
2023-07-12	19	T1-5	T1	5	24.641
2023-07-12	20	T1-5	T1	5	24.448
2023-07-12	21	T1-5	T1	5	24.158
2023-07-12	22	T1-5	T1	5	23.869
2023-07-12	23	T1-5	T1	5	23.581
2023-07-12	0	T3-2	T3	2	24.255
2023-07-12	1	T3-2	T3	2	23.966
2023-07-12	2	T3-2	T3	2	23.677
2023-07-12	3	T3-2	T3	2	23.388
2023-07-12	4	T3-2	T3	2	23.004
2023-07-12	5	T3-2	T3	2	22.717
2023-07-12	6	T3-2	T3	2	22.429
2023-07-12	7	T3-2	T3	2	22.142
2023-07-12	11	T3-2	T3	2	22.525
2023-07-12	12	T3-2	T3	2	22.812
2023-07-12	13	T3-2	T3	2	23.484
2023-07-12	14	T3-2	T3	2	24.158
2023-07-12	15	T3-2	T3	2	24.448
2023-07-12	16	T3-2	T3	2	24.835
2023-07-12	17	T3-2	T3	2	25.222
2023-07-12	18	T3-2	T3	2	25.319
2023-07-12	19	T3-2	T3	2	25.222
2023-07-12	20	T3-2	T3	2	24.931
2023-07-12	21	T3-2	T3	2	24.641
2023-07-12	22	T3-2	T3	2	24.351
2023-07-12	23	T3-2	T3	2	23.966
2023-07-12	0	T3-3	T3	3	23.869
2023-07-12	1	T3-3	T3	3	23.581
2023-07-12	2	T3-3	T3	3	23.292
2023-07-12	3	T3-3	T3	3	23.004
2023-07-12	4	T3-3	T3	3	22.717
2023-07-12	5	T3-3	T3	3	22.429
2023-07-12	6	T3-3	T3	3	22.142
2023-07-12	7	T3-3	T3	3	21.951
2023-07-12	8	T3-3	T3	3	21.855
2023-07-12	11	T3-3	T3	3	22.333
2023-07-12	12	T3-3	T3	3	22.621
2023-07-12	13	T3-3	T3	3	23.292
2023-07-12	14	T3-3	T3	3	23.869
2023-07-12	15	T3-3	T3	3	24.158
2023-07-12	16	T3-3	T3	3	24.255
2023-07-12	17	T3-3	T3	3	24.448
2023-07-12	18	T3-3	T3	3	24.545
2023-07-12	19	T3-3	T3	3	24.351
2023-07-12	20	T3-3	T3	3	24.158
2023-07-12	21	T3-3	T3	3	23.966
2023-07-12	22	T3-3	T3	3	23.677
2023-07-12	23	T3-3	T3	3	23.388
2023-07-12	0	T3-4	T3	4	24.351
2023-07-12	1	T3-4	T3	4	24.062
2023-07-12	2	T3-4	T3	4	23.773
2023-07-12	3	T3-4	T3	4	23.484
2023-07-12	4	T3-4	T3	4	23.196
2023-07-12	5	T3-4	T3	4	22.908
2023-07-12	6	T3-4	T3	4	22.525
2023-07-12	7	T3-4	T3	4	22.333
2023-07-12	8	T3-4	T3	4	22.046
2023-07-12	11	T3-4	T3	4	22.812
2023-07-12	12	T3-4	T3	4	23.1
2023-07-12	13	T3-4	T3	4	23.773
2023-07-12	14	T3-4	T3	4	24.351
2023-07-12	15	T3-4	T3	4	24.641
2023-07-12	16	T3-4	T3	4	25.028
2023-07-12	17	T3-4	T3	4	25.319
2023-07-12	18	T3-4	T3	4	25.319
2023-07-12	19	T3-4	T3	4	25.319
2023-07-12	20	T3-4	T3	4	25.125
2023-07-12	21	T3-4	T3	4	24.835
2023-07-12	22	T3-4	T3	4	24.448
2023-07-12	23	T3-4	T3	4	24.158
2023-07-12	0	T3-5	T3	5	23.388
2023-07-12	1	T3-5	T3	5	23.1
2023-07-12	2	T3-5	T3	5	22.908
2023-07-12	3	T3-5	T3	5	22.621
2023-07-12	4	T3-5	T3	5	22.333
2023-07-12	5	T3-5	T3	5	22.046
2023-07-12	6	T3-5	T3	5	21.76
2023-07-12	7	T3-5	T3	5	21.569
2023-07-12	8	T3-5	T3	5	21.473
2023-07-12	9	T3-5	T3	5	21.473
2023-07-12	10	T3-5	T3	5	21.855
2023-07-12	11	T3-5	T3	5	22.142
2023-07-12	12	T3-5	T3	5	22.429
2023-07-12	13	T3-5	T3	5	23.004
2023-07-12	14	T3-5	T3	5	23.581
2023-07-12	15	T3-5	T3	5	23.773
2023-07-12	16	T3-5	T3	5	23.966
2023-07-12	17	T3-5	T3	5	23.966
2023-07-12	18	T3-5	T3	5	23.869
2023-07-12	19	T3-5	T3	5	23.677
2023-07-12	20	T3-5	T3	5	23.484
2023-07-12	21	T3-5	T3	5	23.292
2023-07-12	22	T3-5	T3	5	23.004
2023-07-12	23	T3-5	T3	5	22.812
2023-07-12	0	T4-5	T4	5	25.61
2023-07-12	1	T4-5	T4	5	25.222
2023-07-12	2	T4-5	T4	5	24.835
2023-07-12	3	T4-5	T4	5	24.545
2023-07-12	4	T4-5	T4	5	24.158
2023-07-12	5	T4-5	T4	5	23.869
2023-07-12	6	T4-5	T4	5	23.484
2023-07-12	7	T4-5	T4	5	23.196
2023-07-12	8	T4-5	T4	5	23.1
2023-07-12	10	T4-5	T4	5	23.196
2023-07-12	11	T4-5	T4	5	23.581
2023-07-12	12	T4-5	T4	5	23.869
2023-07-12	13	T4-5	T4	5	24.545
2023-07-12	14	T4-5	T4	5	25.319
2023-07-12	15	T4-5	T4	5	25.805
2023-07-12	16	T4-5	T4	5	26.195
2023-07-12	17	T4-5	T4	5	26.488
2023-07-12	18	T4-5	T4	5	26.585
2023-07-12	19	T4-5	T4	5	26.585
2023-07-12	20	T4-5	T4	5	26.39
2023-07-12	21	T4-5	T4	5	26.097
2023-07-12	22	T4-5	T4	5	25.708
2023-07-12	23	T4-5	T4	5	25.319
2023-07-11	0	T1-1	T1	1	24.545
2023-07-11	1	T1-1	T1	1	24.351
2023-07-11	2	T1-1	T1	1	24.062
2023-07-11	3	T1-1	T1	1	23.773
2023-07-11	4	T1-1	T1	1	23.581
2023-07-11	5	T1-1	T1	1	23.388
2023-07-11	6	T1-1	T1	1	23.196
2023-07-11	7	T1-1	T1	1	23.1
2023-07-11	10	T1-1	T1	1	23.196
2023-07-11	11	T1-1	T1	1	23.581
2023-07-11	12	T1-1	T1	1	24.255
2023-07-11	13	T1-1	T1	1	24.738
2023-07-11	14	T1-1	T1	1	25.319
2023-07-11	15	T1-1	T1	1	26
2023-07-11	16	T1-1	T1	1	26.39
2023-07-11	17	T1-1	T1	1	26.585
2023-07-11	18	T1-1	T1	1	26.488
2023-07-11	19	T1-1	T1	1	26.195
2023-07-11	20	T1-1	T1	1	25.805
2023-07-11	21	T1-1	T1	1	25.513
2023-07-11	22	T1-1	T1	1	25.028
2023-07-11	23	T1-1	T1	1	24.738
2023-07-11	0	T1-2	T1	2	24.351
2023-07-11	1	T1-2	T1	2	24.158
2023-07-11	2	T1-2	T1	2	23.869
2023-07-11	3	T1-2	T1	2	23.677
2023-07-11	4	T1-2	T1	2	23.484
2023-07-11	5	T1-2	T1	2	23.292
2023-07-11	6	T1-2	T1	2	23.196
2023-07-11	7	T1-2	T1	2	23.1
2023-07-11	8	T1-2	T1	2	23.004
2023-07-11	9	T1-2	T1	2	23.292
2023-07-11	11	T1-2	T1	2	23.484
2023-07-11	12	T1-2	T1	2	23.869
2023-07-11	13	T1-2	T1	2	24.255
2023-07-11	14	T1-2	T1	2	24.835
2023-07-11	15	T1-2	T1	2	25.416
2023-07-11	16	T1-2	T1	2	25.708
2023-07-11	17	T1-2	T1	2	26
2023-07-11	18	T1-2	T1	2	25.902
2023-07-11	19	T1-2	T1	2	25.61
2023-07-11	20	T1-2	T1	2	25.416
2023-07-11	21	T1-2	T1	2	25.125
2023-07-11	22	T1-2	T1	2	24.738
2023-07-11	23	T1-2	T1	2	24.448
2023-07-11	0	T1-3	T1	3	24.641
2023-07-11	1	T1-3	T1	3	24.351
2023-07-11	2	T1-3	T1	3	24.158
2023-07-11	3	T1-3	T1	3	23.869
2023-07-11	4	T1-3	T1	3	23.677
2023-07-11	5	T1-3	T1	3	23.484
2023-07-11	6	T1-3	T1	3	23.292
2023-07-11	7	T1-3	T1	3	23.196
2023-07-11	8	T1-3	T1	3	23.1
2023-07-11	11	T1-3	T1	3	23.677
2023-07-11	12	T1-3	T1	3	24.158
2023-07-11	13	T1-3	T1	3	24.641
2023-07-11	14	T1-3	T1	3	25.222
2023-07-11	15	T1-3	T1	3	25.805
2023-07-11	16	T1-3	T1	3	26.195
2023-07-11	17	T1-3	T1	3	26.39
2023-07-11	18	T1-3	T1	3	26.292
2023-07-11	19	T1-3	T1	3	26
2023-07-11	20	T1-3	T1	3	25.708
2023-07-11	21	T1-3	T1	3	25.416
2023-07-11	22	T1-3	T1	3	25.028
2023-07-11	23	T1-3	T1	3	24.641
2023-07-11	0	T1-5	T1	5	24.448
2023-07-11	1	T1-5	T1	5	24.158
2023-07-11	2	T1-5	T1	5	23.966
2023-07-11	3	T1-5	T1	5	23.773
2023-07-11	4	T1-5	T1	5	23.581
2023-07-11	5	T1-5	T1	5	23.388
2023-07-11	6	T1-5	T1	5	23.196
2023-07-11	7	T1-5	T1	5	23.1
2023-07-11	8	T1-5	T1	5	23.004
2023-07-11	11	T1-5	T1	5	23.677
2023-07-11	12	T1-5	T1	5	24.158
2023-07-11	13	T1-5	T1	5	24.641
2023-07-11	14	T1-5	T1	5	25.222
2023-07-11	15	T1-5	T1	5	25.805
2023-07-11	16	T1-5	T1	5	26.097
2023-07-11	17	T1-5	T1	5	26.195
2023-07-11	18	T1-5	T1	5	26.097
2023-07-11	19	T1-5	T1	5	25.805
2023-07-11	20	T1-5	T1	5	25.513
2023-07-11	21	T1-5	T1	5	25.222
2023-07-11	22	T1-5	T1	5	24.835
2023-07-11	23	T1-5	T1	5	24.545
2023-07-11	0	T3-2	T3	2	24.448
2023-07-11	1	T3-2	T3	2	24.255
2023-07-11	2	T3-2	T3	2	23.966
2023-07-11	3	T3-2	T3	2	23.773
2023-07-11	4	T3-2	T3	2	23.484
2023-07-11	5	T3-2	T3	2	23.388
2023-07-11	6	T3-2	T3	2	23.196
2023-07-11	7	T3-2	T3	2	23.1
2023-07-11	11	T3-2	T3	2	23.581
2023-07-11	12	T3-2	T3	2	24.062
2023-07-11	13	T3-2	T3	2	24.545
2023-07-11	14	T3-2	T3	2	25.222
2023-07-11	15	T3-2	T3	2	25.805
2023-07-11	16	T3-2	T3	2	26.195
2023-07-11	17	T3-2	T3	2	26.39
2023-07-11	18	T3-2	T3	2	26.292
2023-07-11	19	T3-2	T3	2	26
2023-07-11	20	T3-2	T3	2	25.708
2023-07-11	21	T3-2	T3	2	25.319
2023-07-11	22	T3-2	T3	2	24.931
2023-07-11	23	T3-2	T3	2	24.641
2023-07-11	0	T3-3	T3	3	23.966
2023-07-11	1	T3-3	T3	3	23.773
2023-07-11	2	T3-3	T3	3	23.484
2023-07-11	3	T3-3	T3	3	23.292
2023-07-11	4	T3-3	T3	3	23.1
2023-07-11	5	T3-3	T3	3	23.004
2023-07-11	6	T3-3	T3	3	22.812
2023-07-11	7	T3-3	T3	3	22.717
2023-07-11	10	T3-3	T3	3	22.812
2023-07-11	11	T3-3	T3	3	23.292
2023-07-11	12	T3-3	T3	3	23.677
2023-07-11	13	T3-3	T3	3	24.158
2023-07-11	14	T3-3	T3	3	24.738
2023-07-11	15	T3-3	T3	3	25.319
2023-07-11	16	T3-3	T3	3	25.513
2023-07-11	17	T3-3	T3	3	25.61
2023-07-11	18	T3-3	T3	3	25.513
2023-07-11	19	T3-3	T3	3	25.319
2023-07-11	20	T3-3	T3	3	25.028
2023-07-11	21	T3-3	T3	3	24.738
2023-07-11	22	T3-3	T3	3	24.448
2023-07-11	23	T3-3	T3	3	24.158
2023-07-11	0	T3-4	T3	4	24.641
2023-07-11	1	T3-4	T3	4	24.351
2023-07-11	2	T3-4	T3	4	24.158
2023-07-11	3	T3-4	T3	4	23.869
2023-07-11	4	T3-4	T3	4	23.677
2023-07-11	5	T3-4	T3	4	23.484
2023-07-11	6	T3-4	T3	4	23.388
2023-07-11	7	T3-4	T3	4	23.196
2023-07-11	8	T3-4	T3	4	23.1
2023-07-11	11	T3-4	T3	4	23.773
2023-07-11	12	T3-4	T3	4	24.255
2023-07-11	13	T3-4	T3	4	24.738
2023-07-11	14	T3-4	T3	4	25.222
2023-07-11	15	T3-4	T3	4	25.805
2023-07-11	16	T3-4	T3	4	26.195
2023-07-11	17	T3-4	T3	4	26.39
2023-07-11	18	T3-4	T3	4	26.292
2023-07-11	19	T3-4	T3	4	26
2023-07-11	20	T3-4	T3	4	25.708
2023-07-11	21	T3-4	T3	4	25.416
2023-07-11	22	T3-4	T3	4	25.028
2023-07-11	23	T3-4	T3	4	24.738
2023-07-11	0	T3-5	T3	5	23.773
2023-07-11	1	T3-5	T3	5	23.484
2023-07-11	2	T3-5	T3	5	23.292
2023-07-11	3	T3-5	T3	5	23.1
2023-07-11	4	T3-5	T3	5	22.908
2023-07-11	5	T3-5	T3	5	22.717
2023-07-11	6	T3-5	T3	5	22.621
2023-07-11	7	T3-5	T3	5	22.525
2023-07-11	8	T3-5	T3	5	22.429
2023-07-11	9	T3-5	T3	5	22.429
2023-07-11	10	T3-5	T3	5	22.621
2023-07-11	11	T3-5	T3	5	23.004
2023-07-11	12	T3-5	T3	5	23.484
2023-07-11	13	T3-5	T3	5	23.869
2023-07-11	14	T3-5	T3	5	24.351
2023-07-11	15	T3-5	T3	5	24.835
2023-07-11	16	T3-5	T3	5	25.028
2023-07-11	17	T3-5	T3	5	25.028
2023-07-11	18	T3-5	T3	5	24.931
2023-07-11	19	T3-5	T3	5	24.738
2023-07-11	20	T3-5	T3	5	24.545
2023-07-11	21	T3-5	T3	5	24.255
2023-07-11	22	T3-5	T3	5	23.966
2023-07-11	23	T3-5	T3	5	23.677
2023-07-11	0	T4-5	T4	5	25.61
2023-07-11	1	T4-5	T4	5	25.319
2023-07-11	2	T4-5	T4	5	25.125
2023-07-11	3	T4-5	T4	5	24.835
2023-07-11	4	T4-5	T4	5	24.545
2023-07-11	5	T4-5	T4	5	24.351
2023-07-11	6	T4-5	T4	5	24.158
2023-07-11	7	T4-5	T4	5	24.062
2023-07-11	8	T4-5	T4	5	23.966
2023-07-11	9	T4-5	T4	5	23.966
2023-07-11	10	T4-5	T4	5	24.158
2023-07-11	11	T4-5	T4	5	24.545
2023-07-11	12	T4-5	T4	5	24.931
2023-07-11	13	T4-5	T4	5	25.513
2023-07-11	14	T4-5	T4	5	26.195
2023-07-11	15	T4-5	T4	5	26.879
2023-07-11	16	T4-5	T4	5	27.272
2023-07-11	17	T4-5	T4	5	27.567
2023-07-11	18	T4-5	T4	5	27.468
2023-07-11	19	T4-5	T4	5	27.272
2023-07-11	20	T4-5	T4	5	26.977
2023-07-11	21	T4-5	T4	5	26.683
2023-07-11	22	T4-5	T4	5	26.292
2023-07-11	23	T4-5	T4	5	25.902
2023-07-10	0	T1-1	T1	1	24.545
2023-07-10	1	T1-1	T1	1	24.351
2023-07-10	2	T1-1	T1	1	24.062
2023-07-10	3	T1-1	T1	1	23.869
2023-07-10	4	T1-1	T1	1	23.677
2023-07-10	5	T1-1	T1	1	23.484
2023-07-10	6	T1-1	T1	1	23.388
2023-07-10	7	T1-1	T1	1	23.292
2023-07-10	8	T1-1	T1	1	23.292
2023-07-10	9	T1-1	T1	1	23.388
2023-07-10	12	T1-1	T1	1	24.255
2023-07-10	13	T1-1	T1	1	24.545
2023-07-10	14	T1-1	T1	1	24.738
2023-07-10	15	T1-1	T1	1	25.125
2023-07-10	16	T1-1	T1	1	25.513
2023-07-10	17	T1-1	T1	1	25.708
2023-07-10	18	T1-1	T1	1	25.805
2023-07-10	19	T1-1	T1	1	25.805
2023-07-10	20	T1-1	T1	1	25.61
2023-07-10	21	T1-1	T1	1	25.416
2023-07-10	22	T1-1	T1	1	25.125
2023-07-10	23	T1-1	T1	1	24.835
2023-07-10	0	T1-2	T1	2	24.255
2023-07-10	1	T1-2	T1	2	24.062
2023-07-10	2	T1-2	T1	2	23.869
2023-07-10	3	T1-2	T1	2	23.677
2023-07-10	4	T1-2	T1	2	23.581
2023-07-10	5	T1-2	T1	2	23.388
2023-07-10	6	T1-2	T1	2	23.196
2023-07-10	7	T1-2	T1	2	23.196
2023-07-10	8	T1-2	T1	2	23.196
2023-07-10	9	T1-2	T1	2	23.292
2023-07-10	10	T1-2	T1	2	23.581
2023-07-10	11	T1-2	T1	2	23.773
2023-07-10	12	T1-2	T1	2	23.966
2023-07-10	13	T1-2	T1	2	24.158
2023-07-10	14	T1-2	T1	2	24.351
2023-07-10	15	T1-2	T1	2	24.641
2023-07-10	16	T1-2	T1	2	25.028
2023-07-10	17	T1-2	T1	2	25.319
2023-07-10	18	T1-2	T1	2	25.319
2023-07-10	19	T1-2	T1	2	25.319
2023-07-10	20	T1-2	T1	2	25.222
2023-07-10	21	T1-2	T1	2	25.028
2023-07-10	22	T1-2	T1	2	24.835
2023-07-10	23	T1-2	T1	2	24.545
2023-07-10	0	T1-3	T1	3	24.545
2023-07-10	1	T1-3	T1	3	24.351
2023-07-10	2	T1-3	T1	3	24.158
2023-07-10	3	T1-3	T1	3	23.966
2023-07-10	4	T1-3	T1	3	23.773
2023-07-10	5	T1-3	T1	3	23.581
2023-07-10	6	T1-3	T1	3	23.484
2023-07-10	7	T1-3	T1	3	23.388
2023-07-10	8	T1-3	T1	3	23.388
2023-07-10	9	T1-3	T1	3	23.484
2023-07-10	12	T1-3	T1	3	24.351
2023-07-10	13	T1-3	T1	3	24.545
2023-07-10	14	T1-3	T1	3	24.641
2023-07-10	15	T1-3	T1	3	25.125
2023-07-10	16	T1-3	T1	3	25.416
2023-07-10	17	T1-3	T1	3	25.708
2023-07-10	18	T1-3	T1	3	25.805
2023-07-10	19	T1-3	T1	3	25.708
2023-07-10	20	T1-3	T1	3	25.61
2023-07-10	21	T1-3	T1	3	25.319
2023-07-10	22	T1-3	T1	3	25.125
2023-07-10	23	T1-3	T1	3	24.835
2023-07-10	0	T1-5	T1	5	24.158
2023-07-10	1	T1-5	T1	5	23.966
2023-07-10	2	T1-5	T1	5	23.773
2023-07-10	3	T1-5	T1	5	23.677
2023-07-10	4	T1-5	T1	5	23.484
2023-07-10	5	T1-5	T1	5	23.292
2023-07-10	6	T1-5	T1	5	23.196
2023-07-10	7	T1-5	T1	5	23.1
2023-07-10	8	T1-5	T1	5	23.1
2023-07-10	9	T1-5	T1	5	23.196
2023-07-10	10	T1-5	T1	5	23.581
2023-07-10	13	T1-5	T1	5	24.448
2023-07-10	14	T1-5	T1	5	24.545
2023-07-10	15	T1-5	T1	5	24.931
2023-07-10	16	T1-5	T1	5	25.319
2023-07-10	17	T1-5	T1	5	25.513
2023-07-10	18	T1-5	T1	5	25.513
2023-07-10	19	T1-5	T1	5	25.513
2023-07-10	20	T1-5	T1	5	25.416
2023-07-10	21	T1-5	T1	5	25.125
2023-07-10	22	T1-5	T1	5	24.931
2023-07-10	23	T1-5	T1	5	24.641
2023-07-10	0	T3-2	T3	2	24.351
2023-07-10	1	T3-2	T3	2	24.255
2023-07-10	2	T3-2	T3	2	24.062
2023-07-10	3	T3-2	T3	2	23.869
2023-07-10	4	T3-2	T3	2	23.677
2023-07-10	5	T3-2	T3	2	23.484
2023-07-10	6	T3-2	T3	2	23.292
2023-07-10	7	T3-2	T3	2	23.196
2023-07-10	8	T3-2	T3	2	23.196
2023-07-10	9	T3-2	T3	2	23.292
2023-07-10	12	T3-2	T3	2	24.158
2023-07-10	13	T3-2	T3	2	24.351
2023-07-10	14	T3-2	T3	2	24.545
2023-07-10	15	T3-2	T3	2	25.028
2023-07-10	16	T3-2	T3	2	25.416
2023-07-10	17	T3-2	T3	2	25.61
2023-07-10	18	T3-2	T3	2	25.708
2023-07-10	19	T3-2	T3	2	25.61
2023-07-10	20	T3-2	T3	2	25.513
2023-07-10	21	T3-2	T3	2	25.222
2023-07-10	22	T3-2	T3	2	25.028
2023-07-10	23	T3-2	T3	2	24.738
2023-07-10	0	T3-3	T3	3	23.773
2023-07-10	1	T3-3	T3	3	23.677
2023-07-10	2	T3-3	T3	3	23.484
2023-07-10	3	T3-3	T3	3	23.292
2023-07-10	4	T3-3	T3	3	23.196
2023-07-10	5	T3-3	T3	3	23.004
2023-07-10	6	T3-3	T3	3	22.908
2023-07-10	7	T3-3	T3	3	22.812
2023-07-10	8	T3-3	T3	3	22.812
2023-07-10	9	T3-3	T3	3	22.908
2023-07-10	10	T3-3	T3	3	23.292
2023-07-10	11	T3-3	T3	3	23.484
2023-07-10	12	T3-3	T3	3	23.773
2023-07-10	13	T3-3	T3	3	23.966
2023-07-10	14	T3-3	T3	3	24.158
2023-07-10	15	T3-3	T3	3	24.448
2023-07-10	16	T3-3	T3	3	24.641
2023-07-10	17	T3-3	T3	3	24.835
2023-07-10	18	T3-3	T3	3	24.835
2023-07-10	19	T3-3	T3	3	24.835
2023-07-10	20	T3-3	T3	3	24.738
2023-07-10	21	T3-3	T3	3	24.545
2023-07-10	22	T3-3	T3	3	24.351
2023-07-10	23	T3-3	T3	3	24.158
2023-07-10	0	T3-4	T3	4	24.641
2023-07-10	1	T3-4	T3	4	24.351
2023-07-10	2	T3-4	T3	4	24.158
2023-07-10	3	T3-4	T3	4	24.062
2023-07-10	4	T3-4	T3	4	23.869
2023-07-10	5	T3-4	T3	4	23.581
2023-07-10	6	T3-4	T3	4	23.484
2023-07-10	7	T3-4	T3	4	23.388
2023-07-10	8	T3-4	T3	4	23.388
2023-07-10	9	T3-4	T3	4	23.484
2023-07-10	12	T3-4	T3	4	24.448
2023-07-10	13	T3-4	T3	4	24.641
2023-07-10	14	T3-4	T3	4	24.738
2023-07-10	15	T3-4	T3	4	25.222
2023-07-10	16	T3-4	T3	4	25.61
2023-07-10	17	T3-4	T3	4	25.805
2023-07-10	18	T3-4	T3	4	25.805
2023-07-10	19	T3-4	T3	4	25.805
2023-07-10	20	T3-4	T3	4	25.708
2023-07-10	21	T3-4	T3	4	25.416
2023-07-10	22	T3-4	T3	4	25.222
2023-07-10	23	T3-4	T3	4	24.931
2023-07-10	0	T3-5	T3	5	23.581
2023-07-10	1	T3-5	T3	5	23.388
2023-07-10	2	T3-5	T3	5	23.196
2023-07-10	3	T3-5	T3	5	23.1
2023-07-10	4	T3-5	T3	5	22.908
2023-07-10	5	T3-5	T3	5	22.717
2023-07-10	6	T3-5	T3	5	22.621
2023-07-10	7	T3-5	T3	5	22.525
2023-07-10	8	T3-5	T3	5	22.621
2023-07-10	9	T3-5	T3	5	22.717
2023-07-10	10	T3-5	T3	5	23.004
2023-07-10	11	T3-5	T3	5	23.292
2023-07-10	12	T3-5	T3	5	23.581
2023-07-10	13	T3-5	T3	5	23.773
2023-07-10	14	T3-5	T3	5	23.869
2023-07-10	15	T3-5	T3	5	24.255
2023-07-10	16	T3-5	T3	5	24.545
2023-07-10	17	T3-5	T3	5	24.641
2023-07-10	18	T3-5	T3	5	24.641
2023-07-10	19	T3-5	T3	5	24.641
2023-07-10	20	T3-5	T3	5	24.545
2023-07-10	21	T3-5	T3	5	24.351
2023-07-10	22	T3-5	T3	5	24.158
2023-07-10	23	T3-5	T3	5	23.966
2023-07-10	0	T4-5	T4	5	25.902
2023-07-10	1	T4-5	T4	5	25.708
2023-07-10	2	T4-5	T4	5	25.416
2023-07-10	3	T4-5	T4	5	25.222
2023-07-10	4	T4-5	T4	5	24.931
2023-07-10	5	T4-5	T4	5	24.738
2023-07-10	6	T4-5	T4	5	24.545
2023-07-10	7	T4-5	T4	5	24.448
2023-07-10	8	T4-5	T4	5	24.448
2023-07-10	9	T4-5	T4	5	24.545
2023-07-10	12	T4-5	T4	5	25.513
2023-07-10	13	T4-5	T4	5	25.708
2023-07-10	14	T4-5	T4	5	25.805
2023-07-10	15	T4-5	T4	5	26.292
2023-07-10	16	T4-5	T4	5	26.585
2023-07-10	17	T4-5	T4	5	26.879
2023-07-10	18	T4-5	T4	5	26.879
2023-07-10	19	T4-5	T4	5	26.879
2023-07-10	20	T4-5	T4	5	26.781
2023-07-10	21	T4-5	T4	5	26.488
2023-07-10	22	T4-5	T4	5	26.195
2023-07-10	23	T4-5	T4	5	25.902
2023-07-09	0	T1-1	T1	1	25.222
2023-07-09	1	T1-1	T1	1	24.835
2023-07-09	2	T1-1	T1	1	24.545
2023-07-09	3	T1-1	T1	1	24.255
2023-07-09	4	T1-1	T1	1	23.966
2023-07-09	5	T1-1	T1	1	23.677
2023-07-09	6	T1-1	T1	1	23.388
2023-07-09	7	T1-1	T1	1	23.196
2023-07-09	8	T1-1	T1	1	23.1
2023-07-09	9	T1-1	T1	1	23.196
2023-07-09	10	T1-1	T1	1	23.388
2023-07-09	11	T1-1	T1	1	23.581
2023-07-09	12	T1-1	T1	1	23.773
2023-07-09	13	T1-1	T1	1	24.158
2023-07-09	14	T1-1	T1	1	24.448
2023-07-09	15	T1-1	T1	1	24.738
2023-07-09	16	T1-1	T1	1	25.222
2023-07-09	17	T1-1	T1	1	25.416
2023-07-09	18	T1-1	T1	1	25.513
2023-07-09	19	T1-1	T1	1	25.513
2023-07-09	20	T1-1	T1	1	25.319
2023-07-09	21	T1-1	T1	1	25.125
2023-07-09	22	T1-1	T1	1	24.931
2023-07-09	23	T1-1	T1	1	24.738
2023-07-09	0	T1-2	T1	2	24.835
2023-07-09	1	T1-2	T1	2	24.545
2023-07-09	2	T1-2	T1	2	24.255
2023-07-09	3	T1-2	T1	2	24.062
2023-07-09	4	T1-2	T1	2	23.773
2023-07-09	5	T1-2	T1	2	23.581
2023-07-09	6	T1-2	T1	2	23.292
2023-07-09	7	T1-2	T1	2	23.1
2023-07-09	8	T1-2	T1	2	23.004
2023-07-09	9	T1-2	T1	2	23.004
2023-07-09	10	T1-2	T1	2	23.196
2023-07-09	11	T1-2	T1	2	23.292
2023-07-09	12	T1-2	T1	2	23.484
2023-07-09	13	T1-2	T1	2	23.773
2023-07-09	14	T1-2	T1	2	23.966
2023-07-09	15	T1-2	T1	2	24.351
2023-07-09	16	T1-2	T1	2	24.738
2023-07-09	17	T1-2	T1	2	24.931
2023-07-09	18	T1-2	T1	2	25.028
2023-07-09	19	T1-2	T1	2	24.931
2023-07-09	20	T1-2	T1	2	24.835
2023-07-09	21	T1-2	T1	2	24.738
2023-07-09	22	T1-2	T1	2	24.545
2023-07-09	23	T1-2	T1	2	24.351
2023-07-09	0	T1-3	T1	3	25.222
2023-07-09	1	T1-3	T1	3	24.835
2023-07-09	2	T1-3	T1	3	24.545
2023-07-09	3	T1-3	T1	3	24.255
2023-07-09	4	T1-3	T1	3	24.062
2023-07-09	5	T1-3	T1	3	23.773
2023-07-09	6	T1-3	T1	3	23.581
2023-07-09	7	T1-3	T1	3	23.292
2023-07-09	8	T1-3	T1	3	23.196
2023-07-09	9	T1-3	T1	3	23.292
2023-07-09	10	T1-3	T1	3	23.581
2023-07-09	11	T1-3	T1	3	23.677
2023-07-09	12	T1-3	T1	3	23.869
2023-07-09	13	T1-3	T1	3	24.255
2023-07-09	14	T1-3	T1	3	24.448
2023-07-09	15	T1-3	T1	3	24.835
2023-07-09	16	T1-3	T1	3	25.222
2023-07-09	17	T1-3	T1	3	25.319
2023-07-09	18	T1-3	T1	3	25.513
2023-07-09	19	T1-3	T1	3	25.416
2023-07-09	20	T1-3	T1	3	25.319
2023-07-09	21	T1-3	T1	3	25.125
2023-07-09	22	T1-3	T1	3	24.931
2023-07-09	23	T1-3	T1	3	24.738
2023-07-09	0	T1-5	T1	5	24.641
2023-07-09	1	T1-5	T1	5	24.351
2023-07-09	2	T1-5	T1	5	24.158
2023-07-09	3	T1-5	T1	5	23.869
2023-07-09	4	T1-5	T1	5	23.677
2023-07-09	5	T1-5	T1	5	23.388
2023-07-09	6	T1-5	T1	5	23.196
2023-07-09	7	T1-5	T1	5	23.004
2023-07-09	8	T1-5	T1	5	22.908
2023-07-09	9	T1-5	T1	5	23.004
2023-07-09	10	T1-5	T1	5	23.196
2023-07-09	11	T1-5	T1	5	23.388
2023-07-09	12	T1-5	T1	5	23.581
2023-07-09	13	T1-5	T1	5	23.869
2023-07-09	14	T1-5	T1	5	24.158
2023-07-09	15	T1-5	T1	5	24.448
2023-07-09	16	T1-5	T1	5	24.835
2023-07-09	17	T1-5	T1	5	24.931
2023-07-09	18	T1-5	T1	5	25.028
2023-07-09	19	T1-5	T1	5	24.931
2023-07-09	20	T1-5	T1	5	24.835
2023-07-09	21	T1-5	T1	5	24.641
2023-07-09	22	T1-5	T1	5	24.545
2023-07-09	23	T1-5	T1	5	24.351
2023-07-09	0	T3-2	T3	2	25.125
2023-07-09	1	T3-2	T3	2	24.835
2023-07-09	2	T3-2	T3	2	24.448
2023-07-09	3	T3-2	T3	2	24.255
2023-07-09	4	T3-2	T3	2	23.966
2023-07-09	5	T3-2	T3	2	23.677
2023-07-09	6	T3-2	T3	2	23.484
2023-07-09	7	T3-2	T3	2	23.196
2023-07-09	8	T3-2	T3	2	23.1
2023-07-09	9	T3-2	T3	2	23.196
2023-07-09	10	T3-2	T3	2	23.388
2023-07-09	11	T3-2	T3	2	23.581
2023-07-09	12	T3-2	T3	2	23.773
2023-07-09	13	T3-2	T3	2	24.062
2023-07-09	14	T3-2	T3	2	24.351
2023-07-09	15	T3-2	T3	2	24.641
2023-07-09	16	T3-2	T3	2	25.125
2023-07-09	17	T3-2	T3	2	25.222
2023-07-09	18	T3-2	T3	2	25.416
2023-07-09	19	T3-2	T3	2	25.319
2023-07-09	20	T3-2	T3	2	25.125
2023-07-09	21	T3-2	T3	2	24.931
2023-07-09	22	T3-2	T3	2	24.835
2023-07-09	23	T3-2	T3	2	24.641
2023-07-09	0	T3-3	T3	3	24.158
2023-07-09	1	T3-3	T3	3	23.869
2023-07-09	2	T3-3	T3	3	23.677
2023-07-09	3	T3-3	T3	3	23.484
2023-07-09	4	T3-3	T3	3	23.292
2023-07-09	5	T3-3	T3	3	23.004
2023-07-09	6	T3-3	T3	3	22.812
2023-07-09	7	T3-3	T3	3	22.717
2023-07-09	8	T3-3	T3	3	22.621
2023-07-09	9	T3-3	T3	3	22.717
2023-07-09	10	T3-3	T3	3	23.004
2023-07-09	11	T3-3	T3	3	23.1
2023-07-09	12	T3-3	T3	3	23.292
2023-07-09	13	T3-3	T3	3	23.581
2023-07-09	14	T3-3	T3	3	23.869
2023-07-09	15	T3-3	T3	3	24.158
2023-07-09	16	T3-3	T3	3	24.351
2023-07-09	17	T3-3	T3	3	24.448
2023-07-09	18	T3-3	T3	3	24.545
2023-07-09	19	T3-3	T3	3	24.448
2023-07-09	20	T3-3	T3	3	24.351
2023-07-09	21	T3-3	T3	3	24.255
2023-07-09	22	T3-3	T3	3	24.062
2023-07-09	23	T3-3	T3	3	23.966
2023-07-09	0	T3-4	T3	4	25.319
2023-07-09	1	T3-4	T3	4	24.931
2023-07-09	2	T3-4	T3	4	24.641
2023-07-09	3	T3-4	T3	4	24.351
2023-07-09	4	T3-4	T3	4	24.158
2023-07-09	5	T3-4	T3	4	23.869
2023-07-09	6	T3-4	T3	4	23.581
2023-07-09	7	T3-4	T3	4	23.388
2023-07-09	8	T3-4	T3	4	23.196
2023-07-09	9	T3-4	T3	4	23.292
2023-07-09	10	T3-4	T3	4	23.484
2023-07-09	11	T3-4	T3	4	23.677
2023-07-09	12	T3-4	T3	4	23.869
2023-07-09	13	T3-4	T3	4	24.158
2023-07-09	14	T3-4	T3	4	24.448
2023-07-09	15	T3-4	T3	4	24.738
2023-07-09	16	T3-4	T3	4	25.222
2023-07-09	17	T3-4	T3	4	25.416
2023-07-09	18	T3-4	T3	4	25.513
2023-07-09	19	T3-4	T3	4	25.513
2023-07-09	20	T3-4	T3	4	25.319
2023-07-09	21	T3-4	T3	4	25.125
2023-07-09	22	T3-4	T3	4	25.028
2023-07-09	23	T3-4	T3	4	24.835
2023-07-09	0	T3-5	T3	5	23.966
2023-07-09	1	T3-5	T3	5	23.677
2023-07-09	2	T3-5	T3	5	23.484
2023-07-09	3	T3-5	T3	5	23.196
2023-07-09	4	T3-5	T3	5	23.004
2023-07-09	5	T3-5	T3	5	22.812
2023-07-09	6	T3-5	T3	5	22.621
2023-07-09	7	T3-5	T3	5	22.429
2023-07-09	8	T3-5	T3	5	22.333
2023-07-09	9	T3-5	T3	5	22.429
2023-07-09	10	T3-5	T3	5	22.621
2023-07-09	11	T3-5	T3	5	22.812
2023-07-09	12	T3-5	T3	5	23.004
2023-07-09	13	T3-5	T3	5	23.292
2023-07-09	14	T3-5	T3	5	23.484
2023-07-09	15	T3-5	T3	5	23.773
2023-07-09	16	T3-5	T3	5	24.062
2023-07-09	17	T3-5	T3	5	24.255
2023-07-09	18	T3-5	T3	5	24.255
2023-07-09	19	T3-5	T3	5	24.255
2023-07-09	20	T3-5	T3	5	24.158
2023-07-09	21	T3-5	T3	5	23.966
2023-07-09	22	T3-5	T3	5	23.869
2023-07-09	23	T3-5	T3	5	23.677
2023-07-09	0	T4-5	T4	5	26.977
2023-07-09	1	T4-5	T4	5	26.585
2023-07-09	2	T4-5	T4	5	26.292
2023-07-09	3	T4-5	T4	5	25.902
2023-07-09	4	T4-5	T4	5	25.61
2023-07-09	5	T4-5	T4	5	25.319
2023-07-09	6	T4-5	T4	5	25.028
2023-07-09	7	T4-5	T4	5	24.738
2023-07-09	8	T4-5	T4	5	24.641
2023-07-09	9	T4-5	T4	5	24.641
2023-07-09	10	T4-5	T4	5	24.931
2023-07-09	11	T4-5	T4	5	25.125
2023-07-09	12	T4-5	T4	5	25.319
2023-07-09	13	T4-5	T4	5	25.61
2023-07-09	14	T4-5	T4	5	25.902
2023-07-09	15	T4-5	T4	5	26.292
2023-07-09	16	T4-5	T4	5	26.683
2023-07-09	17	T4-5	T4	5	26.879
2023-07-09	18	T4-5	T4	5	27.075
2023-07-09	19	T4-5	T4	5	26.977
2023-07-09	20	T4-5	T4	5	26.781
2023-07-09	21	T4-5	T4	5	26.585
2023-07-09	22	T4-5	T4	5	26.39
2023-07-09	23	T4-5	T4	5	26.097
2023-07-08	0	T1-1	T1	1	26.097
2023-07-08	1	T1-1	T1	1	25.805
2023-07-08	2	T1-1	T1	1	25.513
2023-07-08	3	T1-1	T1	1	25.222
2023-07-08	4	T1-1	T1	1	25.028
2023-07-08	5	T1-1	T1	1	24.835
2023-07-08	6	T1-1	T1	1	24.545
2023-07-08	7	T1-1	T1	1	24.448
2023-07-08	8	T1-1	T1	1	24.351
2023-07-08	9	T1-1	T1	1	24.351
2023-07-08	10	T1-1	T1	1	24.641
2023-07-08	11	T1-1	T1	1	25.125
2023-07-08	12	T1-1	T1	1	25.708
2023-07-08	13	T1-1	T1	1	26.292
2023-07-08	14	T1-1	T1	1	26.781
2023-07-08	15	T1-1	T1	1	27.272
2023-07-08	16	T1-1	T1	1	27.665
2023-07-08	17	T1-1	T1	1	27.862
2023-07-08	18	T1-1	T1	1	27.764
2023-07-08	19	T1-1	T1	1	27.37
2023-07-08	20	T1-1	T1	1	26.977
2023-07-08	21	T1-1	T1	1	26.488
2023-07-08	22	T1-1	T1	1	26.097
2023-07-08	23	T1-1	T1	1	25.61
2023-07-08	0	T1-2	T1	2	25.61
2023-07-08	1	T1-2	T1	2	25.319
2023-07-08	2	T1-2	T1	2	25.125
2023-07-08	3	T1-2	T1	2	24.835
2023-07-08	4	T1-2	T1	2	24.641
2023-07-08	5	T1-2	T1	2	24.448
2023-07-08	6	T1-2	T1	2	24.255
2023-07-08	7	T1-2	T1	2	24.158
2023-07-08	8	T1-2	T1	2	24.062
2023-07-08	9	T1-2	T1	2	24.062
2023-07-08	10	T1-2	T1	2	24.351
2023-07-08	11	T1-2	T1	2	24.641
2023-07-08	12	T1-2	T1	2	25.125
2023-07-08	13	T1-2	T1	2	25.61
2023-07-08	14	T1-2	T1	2	26
2023-07-08	15	T1-2	T1	2	26.39
2023-07-08	16	T1-2	T1	2	26.781
2023-07-08	17	T1-2	T1	2	26.977
2023-07-08	18	T1-2	T1	2	26.977
2023-07-08	19	T1-2	T1	2	26.781
2023-07-08	20	T1-2	T1	2	26.39
2023-07-08	21	T1-2	T1	2	26
2023-07-08	22	T1-2	T1	2	25.61
2023-07-08	23	T1-2	T1	2	25.222
2023-07-08	0	T1-3	T1	3	26
2023-07-08	1	T1-3	T1	3	25.708
2023-07-08	2	T1-3	T1	3	25.416
2023-07-08	3	T1-3	T1	3	25.222
2023-07-08	4	T1-3	T1	3	24.931
2023-07-08	5	T1-3	T1	3	24.835
2023-07-08	6	T1-3	T1	3	24.545
2023-07-08	7	T1-3	T1	3	24.448
2023-07-08	8	T1-3	T1	3	24.351
2023-07-08	9	T1-3	T1	3	24.448
2023-07-08	10	T1-3	T1	3	24.835
2023-07-08	11	T1-3	T1	3	25.125
2023-07-08	12	T1-3	T1	3	25.61
2023-07-08	13	T1-3	T1	3	26.097
2023-07-08	14	T1-3	T1	3	26.585
2023-07-08	15	T1-3	T1	3	27.075
2023-07-08	16	T1-3	T1	3	27.37
2023-07-08	17	T1-3	T1	3	27.468
2023-07-08	18	T1-3	T1	3	27.468
2023-07-08	19	T1-3	T1	3	27.173
2023-07-08	20	T1-3	T1	3	26.781
2023-07-08	21	T1-3	T1	3	26.39
2023-07-08	22	T1-3	T1	3	25.902
2023-07-08	23	T1-3	T1	3	25.513
2023-07-08	0	T1-5	T1	5	25.513
2023-07-08	1	T1-5	T1	5	25.222
2023-07-08	2	T1-5	T1	5	25.028
2023-07-08	3	T1-5	T1	5	24.738
2023-07-08	4	T1-5	T1	5	24.641
2023-07-08	5	T1-5	T1	5	24.448
2023-07-08	6	T1-5	T1	5	24.255
2023-07-08	7	T1-5	T1	5	24.158
2023-07-08	8	T1-5	T1	5	24.062
2023-07-08	9	T1-5	T1	5	24.062
2023-07-08	10	T1-5	T1	5	24.448
2023-07-08	11	T1-5	T1	5	24.835
2023-07-08	12	T1-5	T1	5	25.319
2023-07-08	13	T1-5	T1	5	25.805
2023-07-08	14	T1-5	T1	5	26.292
2023-07-08	15	T1-5	T1	5	26.781
2023-07-08	16	T1-5	T1	5	26.977
2023-07-08	17	T1-5	T1	5	27.075
2023-07-08	18	T1-5	T1	5	26.879
2023-07-08	19	T1-5	T1	5	26.585
2023-07-08	20	T1-5	T1	5	26.195
2023-07-08	21	T1-5	T1	5	25.805
2023-07-08	22	T1-5	T1	5	25.319
2023-07-08	23	T1-5	T1	5	25.028
2023-07-08	0	T3-2	T3	2	25.805
2023-07-08	1	T3-2	T3	2	25.513
2023-07-08	2	T3-2	T3	2	25.222
2023-07-08	3	T3-2	T3	2	25.028
2023-07-08	4	T3-2	T3	2	24.835
2023-07-08	5	T3-2	T3	2	24.641
2023-07-08	6	T3-2	T3	2	24.448
2023-07-08	7	T3-2	T3	2	24.255
2023-07-08	8	T3-2	T3	2	24.158
2023-07-08	9	T3-2	T3	2	24.255
2023-07-08	10	T3-2	T3	2	24.545
2023-07-08	11	T3-2	T3	2	24.931
2023-07-08	12	T3-2	T3	2	25.416
2023-07-08	13	T3-2	T3	2	26
2023-07-08	14	T3-2	T3	2	26.488
2023-07-08	15	T3-2	T3	2	26.977
2023-07-08	16	T3-2	T3	2	27.37
2023-07-08	17	T3-2	T3	2	27.567
2023-07-08	18	T3-2	T3	2	27.468
2023-07-08	19	T3-2	T3	2	27.173
2023-07-08	20	T3-2	T3	2	26.781
2023-07-08	21	T3-2	T3	2	26.292
2023-07-08	22	T3-2	T3	2	25.902
2023-07-08	23	T3-2	T3	2	25.513
2023-07-08	0	T3-3	T3	3	25.028
2023-07-08	1	T3-3	T3	3	24.835
2023-07-08	2	T3-3	T3	3	24.641
2023-07-08	3	T3-3	T3	3	24.448
2023-07-08	4	T3-3	T3	3	24.255
2023-07-08	5	T3-3	T3	3	24.062
2023-07-08	6	T3-3	T3	3	23.966
2023-07-08	7	T3-3	T3	3	23.869
2023-07-08	8	T3-3	T3	3	23.773
2023-07-08	9	T3-3	T3	3	23.869
2023-07-08	10	T3-3	T3	3	24.158
2023-07-08	11	T3-3	T3	3	24.545
2023-07-08	12	T3-3	T3	3	24.931
2023-07-08	13	T3-3	T3	3	25.513
2023-07-08	14	T3-3	T3	3	26
2023-07-08	15	T3-3	T3	3	26.292
2023-07-08	16	T3-3	T3	3	26.292
2023-07-08	17	T3-3	T3	3	26.195
2023-07-08	18	T3-3	T3	3	26
2023-07-08	19	T3-3	T3	3	25.805
2023-07-08	20	T3-3	T3	3	25.416
2023-07-08	21	T3-3	T3	3	25.125
2023-07-08	22	T3-3	T3	3	24.738
2023-07-08	23	T3-3	T3	3	24.448
2023-07-08	0	T3-4	T3	4	26.097
2023-07-08	1	T3-4	T3	4	25.805
2023-07-08	2	T3-4	T3	4	25.513
2023-07-08	3	T3-4	T3	4	25.222
2023-07-08	4	T3-4	T3	4	25.028
2023-07-08	5	T3-4	T3	4	24.835
2023-07-08	6	T3-4	T3	4	24.641
2023-07-08	7	T3-4	T3	4	24.448
2023-07-08	8	T3-4	T3	4	24.351
2023-07-08	9	T3-4	T3	4	24.448
2023-07-08	10	T3-4	T3	4	24.738
2023-07-08	11	T3-4	T3	4	25.125
2023-07-08	12	T3-4	T3	4	25.61
2023-07-08	13	T3-4	T3	4	26.097
2023-07-08	14	T3-4	T3	4	26.585
2023-07-08	15	T3-4	T3	4	27.075
2023-07-08	16	T3-4	T3	4	27.468
2023-07-08	17	T3-4	T3	4	27.665
2023-07-08	18	T3-4	T3	4	27.567
2023-07-08	19	T3-4	T3	4	27.37
2023-07-08	20	T3-4	T3	4	26.977
2023-07-08	21	T3-4	T3	4	26.488
2023-07-08	22	T3-4	T3	4	26.097
2023-07-08	23	T3-4	T3	4	25.708
2023-07-08	0	T3-5	T3	5	24.835
2023-07-08	1	T3-5	T3	5	24.545
2023-07-08	2	T3-5	T3	5	24.351
2023-07-08	3	T3-5	T3	5	24.158
2023-07-08	4	T3-5	T3	5	24.062
2023-07-08	5	T3-5	T3	5	23.869
2023-07-08	6	T3-5	T3	5	23.677
2023-07-08	7	T3-5	T3	5	23.581
2023-07-08	8	T3-5	T3	5	23.484
2023-07-08	9	T3-5	T3	5	23.581
2023-07-08	10	T3-5	T3	5	23.869
2023-07-08	11	T3-5	T3	5	24.255
2023-07-08	12	T3-5	T3	5	24.738
2023-07-08	13	T3-5	T3	5	25.222
2023-07-08	14	T3-5	T3	5	25.61
2023-07-08	15	T3-5	T3	5	26.097
2023-07-08	16	T3-5	T3	5	26.195
2023-07-08	17	T3-5	T3	5	26.097
2023-07-08	18	T3-5	T3	5	25.805
2023-07-08	19	T3-5	T3	5	25.61
2023-07-08	20	T3-5	T3	5	25.222
2023-07-08	21	T3-5	T3	5	24.835
2023-07-08	22	T3-5	T3	5	24.545
2023-07-08	23	T3-5	T3	5	24.255
2023-07-08	0	T4-5	T4	5	27.468
2023-07-08	1	T4-5	T4	5	27.173
2023-07-08	2	T4-5	T4	5	26.781
2023-07-08	3	T4-5	T4	5	26.585
2023-07-08	4	T4-5	T4	5	26.292
2023-07-08	5	T4-5	T4	5	26.097
2023-07-08	6	T4-5	T4	5	25.805
2023-07-08	7	T4-5	T4	5	25.708
2023-07-08	8	T4-5	T4	5	25.61
2023-07-08	9	T4-5	T4	5	25.61
2023-07-08	10	T4-5	T4	5	26
2023-07-08	11	T4-5	T4	5	26.39
2023-07-08	12	T4-5	T4	5	26.977
2023-07-08	13	T4-5	T4	5	27.665
2023-07-08	14	T4-5	T4	5	28.258
2023-07-08	15	T4-5	T4	5	28.754
2023-07-08	16	T4-5	T4	5	29.252
2023-07-08	17	T4-5	T4	5	29.452
2023-07-08	18	T4-5	T4	5	29.452
2023-07-08	19	T4-5	T4	5	29.252
2023-07-08	20	T4-5	T4	5	28.853
2023-07-08	21	T4-5	T4	5	28.357
2023-07-08	22	T4-5	T4	5	27.862
2023-07-08	23	T4-5	T4	5	27.37
2023-07-07	0	T1-1	T1	1	27.075
2023-07-07	1	T1-1	T1	1	26.781
2023-07-07	2	T1-1	T1	1	26.488
2023-07-07	3	T1-1	T1	1	26.195
2023-07-07	4	T1-1	T1	1	25.902
2023-07-07	5	T1-1	T1	1	25.61
2023-07-07	6	T1-1	T1	1	25.319
2023-07-07	7	T1-1	T1	1	25.125
2023-07-07	8	T1-1	T1	1	25.028
2023-07-07	9	T1-1	T1	1	25.028
2023-07-07	10	T1-1	T1	1	25.222
2023-07-07	11	T1-1	T1	1	25.319
2023-07-07	12	T1-1	T1	1	25.708
2023-07-07	13	T1-1	T1	1	26.195
2023-07-07	14	T1-1	T1	1	26.488
2023-07-07	15	T1-1	T1	1	26.977
2023-07-07	16	T1-1	T1	1	27.468
2023-07-07	17	T1-1	T1	1	27.665
2023-07-07	18	T1-1	T1	1	27.764
2023-07-07	19	T1-1	T1	1	27.665
2023-07-07	20	T1-1	T1	1	27.468
2023-07-07	21	T1-1	T1	1	27.075
2023-07-07	22	T1-1	T1	1	26.781
2023-07-07	23	T1-1	T1	1	26.39
2023-07-07	0	T1-2	T1	2	26.39
2023-07-07	1	T1-2	T1	2	26.097
2023-07-07	2	T1-2	T1	2	25.805
2023-07-07	3	T1-2	T1	2	25.61
2023-07-07	4	T1-2	T1	2	25.319
2023-07-07	5	T1-2	T1	2	25.125
2023-07-07	6	T1-2	T1	2	24.835
2023-07-07	7	T1-2	T1	2	24.738
2023-07-07	8	T1-2	T1	2	24.545
2023-07-07	9	T1-2	T1	2	24.545
2023-07-07	10	T1-2	T1	2	24.738
2023-07-07	11	T1-2	T1	2	24.835
2023-07-07	12	T1-2	T1	2	25.125
2023-07-07	13	T1-2	T1	2	25.513
2023-07-07	14	T1-2	T1	2	25.805
2023-07-07	15	T1-2	T1	2	26.195
2023-07-07	16	T1-2	T1	2	26.585
2023-07-07	17	T1-2	T1	2	26.879
2023-07-07	18	T1-2	T1	2	26.977
2023-07-07	19	T1-2	T1	2	26.977
2023-07-07	20	T1-2	T1	2	26.781
2023-07-07	21	T1-2	T1	2	26.488
2023-07-07	22	T1-2	T1	2	26.195
2023-07-07	23	T1-2	T1	2	25.902
2023-07-07	0	T1-3	T1	3	26.879
2023-07-07	1	T1-3	T1	3	26.585
2023-07-07	2	T1-3	T1	3	26.292
2023-07-07	3	T1-3	T1	3	26
2023-07-07	4	T1-3	T1	3	25.708
2023-07-07	5	T1-3	T1	3	25.513
2023-07-07	6	T1-3	T1	3	25.222
2023-07-07	7	T1-3	T1	3	25.028
2023-07-07	8	T1-3	T1	3	24.931
2023-07-07	9	T1-3	T1	3	24.931
2023-07-07	10	T1-3	T1	3	25.125
2023-07-07	11	T1-3	T1	3	25.222
2023-07-07	12	T1-3	T1	3	25.513
2023-07-07	13	T1-3	T1	3	25.902
2023-07-07	14	T1-3	T1	3	26.292
2023-07-07	15	T1-3	T1	3	26.781
2023-07-07	16	T1-3	T1	3	27.173
2023-07-07	17	T1-3	T1	3	27.37
2023-07-07	18	T1-3	T1	3	27.468
2023-07-07	19	T1-3	T1	3	27.468
2023-07-07	20	T1-3	T1	3	27.173
2023-07-07	21	T1-3	T1	3	26.879
2023-07-07	22	T1-3	T1	3	26.585
2023-07-07	23	T1-3	T1	3	26.292
2023-07-07	0	T1-5	T1	5	26.585
2023-07-07	1	T1-5	T1	5	26.292
2023-07-07	2	T1-5	T1	5	26
2023-07-07	3	T1-5	T1	5	25.708
2023-07-07	4	T1-5	T1	5	25.513
2023-07-07	5	T1-5	T1	5	25.222
2023-07-07	6	T1-5	T1	5	25.028
2023-07-07	7	T1-5	T1	5	24.835
2023-07-07	8	T1-5	T1	5	24.738
2023-07-07	9	T1-5	T1	5	24.835
2023-07-07	10	T1-5	T1	5	24.931
2023-07-07	11	T1-5	T1	5	25.125
2023-07-07	12	T1-5	T1	5	25.416
2023-07-07	13	T1-5	T1	5	25.805
2023-07-07	14	T1-5	T1	5	26.195
2023-07-07	15	T1-5	T1	5	26.683
2023-07-07	16	T1-5	T1	5	26.977
2023-07-07	17	T1-5	T1	5	27.173
2023-07-07	18	T1-5	T1	5	27.075
2023-07-07	19	T1-5	T1	5	26.879
2023-07-07	20	T1-5	T1	5	26.683
2023-07-07	21	T1-5	T1	5	26.39
2023-07-07	22	T1-5	T1	5	26.097
2023-07-07	23	T1-5	T1	5	25.805
2023-07-07	0	T3-2	T3	2	26.585
2023-07-07	1	T3-2	T3	2	26.39
2023-07-07	2	T3-2	T3	2	26.097
2023-07-07	3	T3-2	T3	2	25.805
2023-07-07	4	T3-2	T3	2	25.513
2023-07-07	5	T3-2	T3	2	25.222
2023-07-07	6	T3-2	T3	2	25.028
2023-07-07	7	T3-2	T3	2	24.835
2023-07-07	8	T3-2	T3	2	24.738
2023-07-07	9	T3-2	T3	2	24.738
2023-07-07	10	T3-2	T3	2	24.931
2023-07-07	11	T3-2	T3	2	25.028
2023-07-07	12	T3-2	T3	2	25.416
2023-07-07	13	T3-2	T3	2	25.805
2023-07-07	14	T3-2	T3	2	26.195
2023-07-07	15	T3-2	T3	2	26.683
2023-07-07	16	T3-2	T3	2	27.075
2023-07-07	17	T3-2	T3	2	27.37
2023-07-07	18	T3-2	T3	2	27.468
2023-07-07	19	T3-2	T3	2	27.272
2023-07-07	20	T3-2	T3	2	27.075
2023-07-07	21	T3-2	T3	2	26.781
2023-07-07	22	T3-2	T3	2	26.39
2023-07-07	23	T3-2	T3	2	26.097
2023-07-07	0	T3-3	T3	3	26.195
2023-07-07	1	T3-3	T3	3	25.902
2023-07-07	2	T3-3	T3	3	25.708
2023-07-07	3	T3-3	T3	3	25.416
2023-07-07	4	T3-3	T3	3	25.222
2023-07-07	5	T3-3	T3	3	24.931
2023-07-07	6	T3-3	T3	3	24.738
2023-07-07	7	T3-3	T3	3	24.545
2023-07-07	8	T3-3	T3	3	24.448
2023-07-07	9	T3-3	T3	3	24.545
2023-07-07	10	T3-3	T3	3	24.641
2023-07-07	11	T3-3	T3	3	24.835
2023-07-07	12	T3-3	T3	3	25.222
2023-07-07	13	T3-3	T3	3	25.61
2023-07-07	14	T3-3	T3	3	25.902
2023-07-07	15	T3-3	T3	3	26.292
2023-07-07	16	T3-3	T3	3	26.39
2023-07-07	17	T3-3	T3	3	26.39
2023-07-07	18	T3-3	T3	3	26.292
2023-07-07	19	T3-3	T3	3	26.195
2023-07-07	20	T3-3	T3	3	26
2023-07-07	21	T3-3	T3	3	25.805
2023-07-07	22	T3-3	T3	3	25.513
2023-07-07	23	T3-3	T3	3	25.319
2023-07-07	0	T3-4	T3	4	27.075
2023-07-07	1	T3-4	T3	4	26.781
2023-07-07	2	T3-4	T3	4	26.488
2023-07-07	3	T3-4	T3	4	26.195
2023-07-07	4	T3-4	T3	4	25.902
2023-07-07	5	T3-4	T3	4	25.61
2023-07-07	6	T3-4	T3	4	25.416
2023-07-07	7	T3-4	T3	4	25.222
2023-07-07	8	T3-4	T3	4	25.125
2023-07-07	9	T3-4	T3	4	25.125
2023-07-07	10	T3-4	T3	4	25.222
2023-07-07	11	T3-4	T3	4	25.416
2023-07-07	12	T3-4	T3	4	25.61
2023-07-07	13	T3-4	T3	4	26.097
2023-07-07	14	T3-4	T3	4	26.39
2023-07-07	15	T3-4	T3	4	26.879
2023-07-07	16	T3-4	T3	4	27.272
2023-07-07	17	T3-4	T3	4	27.567
2023-07-07	18	T3-4	T3	4	27.665
2023-07-07	19	T3-4	T3	4	27.567
2023-07-07	20	T3-4	T3	4	27.37
2023-07-07	21	T3-4	T3	4	27.075
2023-07-07	22	T3-4	T3	4	26.781
2023-07-07	23	T3-4	T3	4	26.39
2023-07-07	0	T3-5	T3	5	26
2023-07-07	1	T3-5	T3	5	25.708
2023-07-07	2	T3-5	T3	5	25.513
2023-07-07	3	T3-5	T3	5	25.222
2023-07-07	4	T3-5	T3	5	25.028
2023-07-07	5	T3-5	T3	5	24.738
2023-07-07	6	T3-5	T3	5	24.545
2023-07-07	7	T3-5	T3	5	24.351
2023-07-07	8	T3-5	T3	5	24.351
2023-07-07	9	T3-5	T3	5	24.351
2023-07-07	10	T3-5	T3	5	24.545
2023-07-07	11	T3-5	T3	5	24.641
2023-07-07	12	T3-5	T3	5	24.931
2023-07-07	13	T3-5	T3	5	25.319
2023-07-07	14	T3-5	T3	5	25.61
2023-07-07	15	T3-5	T3	5	26.097
2023-07-07	16	T3-5	T3	5	26.292
2023-07-07	17	T3-5	T3	5	26.195
2023-07-07	18	T3-5	T3	5	26.195
2023-07-07	19	T3-5	T3	5	26
2023-07-07	20	T3-5	T3	5	25.805
2023-07-07	21	T3-5	T3	5	25.61
2023-07-07	22	T3-5	T3	5	25.319
2023-07-07	23	T3-5	T3	5	25.028
2023-07-07	0	T4-5	T4	5	28.754
2023-07-07	1	T4-5	T4	5	28.357
2023-07-07	2	T4-5	T4	5	27.961
2023-07-07	3	T4-5	T4	5	27.665
2023-07-07	4	T4-5	T4	5	27.272
2023-07-07	5	T4-5	T4	5	26.977
2023-07-07	6	T4-5	T4	5	26.683
2023-07-07	7	T4-5	T4	5	26.488
2023-07-07	8	T4-5	T4	5	26.39
2023-07-07	9	T4-5	T4	5	26.39
2023-07-07	12	T4-5	T4	5	26.879
2023-07-07	13	T4-5	T4	5	27.37
2023-07-07	14	T4-5	T4	5	27.862
2023-07-07	15	T4-5	T4	5	28.357
2023-07-07	16	T4-5	T4	5	28.853
2023-07-07	17	T4-5	T4	5	29.152
2023-07-07	18	T4-5	T4	5	29.252
2023-07-07	19	T4-5	T4	5	29.252
2023-07-07	20	T4-5	T4	5	28.953
2023-07-07	21	T4-5	T4	5	28.655
2023-07-07	22	T4-5	T4	5	28.258
2023-07-07	23	T4-5	T4	5	27.862
2023-07-06	0	T1-1	T1	1	26.977
2023-07-06	1	T1-1	T1	1	26.585
2023-07-06	2	T1-1	T1	1	26.292
2023-07-06	3	T1-1	T1	1	26
2023-07-06	4	T1-1	T1	1	25.61
2023-07-06	5	T1-1	T1	1	25.319
2023-07-06	6	T1-1	T1	1	25.028
2023-07-06	7	T1-1	T1	1	24.835
2023-07-06	8	T1-1	T1	1	24.738
2023-07-06	9	T1-1	T1	1	24.835
2023-07-06	10	T1-1	T1	1	25.222
2023-07-06	11	T1-1	T1	1	25.805
2023-07-06	12	T1-1	T1	1	26.585
2023-07-06	13	T1-1	T1	1	27.37
2023-07-06	14	T1-1	T1	1	28.06
2023-07-06	15	T1-1	T1	1	28.555
2023-07-06	16	T1-1	T1	1	29.053
2023-07-06	17	T1-1	T1	1	29.152
2023-07-06	18	T1-1	T1	1	29.152
2023-07-06	19	T1-1	T1	1	28.953
2023-07-06	20	T1-1	T1	1	28.754
2023-07-06	21	T1-1	T1	1	28.258
2023-07-06	22	T1-1	T1	1	27.862
2023-07-06	23	T1-1	T1	1	27.468
2023-07-06	0	T1-2	T1	2	26.39
2023-07-06	1	T1-2	T1	2	26
2023-07-06	2	T1-2	T1	2	25.708
2023-07-06	3	T1-2	T1	2	25.416
2023-07-06	4	T1-2	T1	2	25.222
2023-07-06	5	T1-2	T1	2	24.931
2023-07-06	6	T1-2	T1	2	24.641
2023-07-06	7	T1-2	T1	2	24.448
2023-07-06	8	T1-2	T1	2	24.351
2023-07-06	9	T1-2	T1	2	24.448
2023-07-06	10	T1-2	T1	2	24.738
2023-07-06	11	T1-2	T1	2	25.222
2023-07-06	12	T1-2	T1	2	25.805
2023-07-06	13	T1-2	T1	2	26.292
2023-07-06	14	T1-2	T1	2	26.879
2023-07-06	15	T1-2	T1	2	27.37
2023-07-06	16	T1-2	T1	2	27.764
2023-07-06	17	T1-2	T1	2	27.961
2023-07-06	18	T1-2	T1	2	27.961
2023-07-06	19	T1-2	T1	2	27.764
2023-07-06	20	T1-2	T1	2	27.665
2023-07-06	21	T1-2	T1	2	27.272
2023-07-06	22	T1-2	T1	2	26.977
2023-07-06	23	T1-2	T1	2	26.683
2023-07-06	0	T1-3	T1	3	26.683
2023-07-06	1	T1-3	T1	3	26.39
2023-07-06	2	T1-3	T1	3	26
2023-07-06	3	T1-3	T1	3	25.708
2023-07-06	4	T1-3	T1	3	25.416
2023-07-06	5	T1-3	T1	3	25.125
2023-07-06	6	T1-3	T1	3	24.835
2023-07-06	7	T1-3	T1	3	24.738
2023-07-06	8	T1-3	T1	3	24.641
2023-07-06	9	T1-3	T1	3	24.835
2023-07-06	10	T1-3	T1	3	25.222
2023-07-06	11	T1-3	T1	3	25.805
2023-07-06	12	T1-3	T1	3	26.39
2023-07-06	13	T1-3	T1	3	27.075
2023-07-06	14	T1-3	T1	3	27.665
2023-07-06	15	T1-3	T1	3	28.258
2023-07-06	16	T1-3	T1	3	28.555
2023-07-06	17	T1-3	T1	3	28.754
2023-07-06	18	T1-3	T1	3	28.754
2023-07-06	19	T1-3	T1	3	28.555
2023-07-06	20	T1-3	T1	3	28.357
2023-07-06	21	T1-3	T1	3	27.961
2023-07-06	22	T1-3	T1	3	27.567
2023-07-06	23	T1-3	T1	3	27.173
2023-07-06	0	T1-5	T1	5	26.39
2023-07-06	1	T1-5	T1	5	26.097
2023-07-06	2	T1-5	T1	5	25.805
2023-07-06	3	T1-5	T1	5	25.513
2023-07-06	4	T1-5	T1	5	25.222
2023-07-06	5	T1-5	T1	5	24.931
2023-07-06	6	T1-5	T1	5	24.738
2023-07-06	7	T1-5	T1	5	24.545
2023-07-06	8	T1-5	T1	5	24.448
2023-07-06	9	T1-5	T1	5	24.641
2023-07-06	10	T1-5	T1	5	25.222
2023-07-06	11	T1-5	T1	5	25.708
2023-07-06	12	T1-5	T1	5	26.39
2023-07-06	13	T1-5	T1	5	27.075
2023-07-06	14	T1-5	T1	5	27.665
2023-07-06	15	T1-5	T1	5	28.06
2023-07-06	16	T1-5	T1	5	28.456
2023-07-06	17	T1-5	T1	5	28.456
2023-07-06	18	T1-5	T1	5	28.357
2023-07-06	19	T1-5	T1	5	28.159
2023-07-06	20	T1-5	T1	5	27.961
2023-07-06	21	T1-5	T1	5	27.567
2023-07-06	22	T1-5	T1	5	27.272
2023-07-06	23	T1-5	T1	5	26.879
2023-07-06	0	T2-2	T2	2	29.152
2023-07-06	1	T2-2	T2	2	28.754
2023-07-06	2	T2-2	T2	2	28.357
2023-07-06	3	T2-2	T2	2	27.961
2023-07-06	4	T2-2	T2	2	27.567
2023-07-06	5	T2-2	T2	2	27.272
2023-07-06	6	T2-2	T2	2	26.879
2023-07-06	7	T2-2	T2	2	26.683
2023-07-06	8	T2-2	T2	2	26.585
2023-07-06	9	T2-2	T2	2	26.683
2023-07-06	10	T2-2	T2	2	26.879
2023-07-06	11	T2-2	T2	2	27.272
2023-07-06	14	T2-2	T2	2	29.853
2023-07-06	15	T2-2	T2	2	30.558
2023-07-06	16	T2-2	T2	2	30.963
2023-07-06	17	T2-2	T2	2	31.166
2023-07-06	18	T2-2	T2	2	31.268
2023-07-06	19	T2-2	T2	2	31.064
2023-07-06	20	T2-2	T2	2	30.76
2023-07-06	21	T2-2	T2	2	30.356
2023-07-06	22	T2-2	T2	2	29.853
2023-07-06	23	T2-2	T2	2	29.452
2023-07-06	0	T3-2	T3	2	26.39
2023-07-06	1	T3-2	T3	2	26.097
2023-07-06	2	T3-2	T3	2	25.805
2023-07-06	3	T3-2	T3	2	25.513
2023-07-06	4	T3-2	T3	2	25.222
2023-07-06	5	T3-2	T3	2	24.931
2023-07-06	6	T3-2	T3	2	24.738
2023-07-06	7	T3-2	T3	2	24.545
2023-07-06	8	T3-2	T3	2	24.448
2023-07-06	9	T3-2	T3	2	24.545
2023-07-06	10	T3-2	T3	2	24.835
2023-07-06	11	T3-2	T3	2	25.319
2023-07-06	12	T3-2	T3	2	26
2023-07-06	13	T3-2	T3	2	26.683
2023-07-06	14	T3-2	T3	2	27.272
2023-07-06	15	T3-2	T3	2	27.862
2023-07-06	16	T3-2	T3	2	28.258
2023-07-06	17	T3-2	T3	2	28.357
2023-07-06	18	T3-2	T3	2	28.357
2023-07-06	19	T3-2	T3	2	28.258
2023-07-06	20	T3-2	T3	2	27.961
2023-07-06	21	T3-2	T3	2	27.665
2023-07-06	22	T3-2	T3	2	27.272
2023-07-06	23	T3-2	T3	2	26.977
2023-07-06	0	T3-3	T3	3	26
2023-07-06	1	T3-3	T3	3	25.708
2023-07-06	2	T3-3	T3	3	25.416
2023-07-06	3	T3-3	T3	3	25.222
2023-07-06	4	T3-3	T3	3	24.931
2023-07-06	5	T3-3	T3	3	24.641
2023-07-06	6	T3-3	T3	3	24.448
2023-07-06	7	T3-3	T3	3	24.255
2023-07-06	8	T3-3	T3	3	24.255
2023-07-06	9	T3-3	T3	3	24.351
2023-07-06	10	T3-3	T3	3	24.641
2023-07-06	11	T3-3	T3	3	25.125
2023-07-06	12	T3-3	T3	3	25.708
2023-07-06	13	T3-3	T3	3	26.39
2023-07-06	14	T3-3	T3	3	27.075
2023-07-06	15	T3-3	T3	3	27.468
2023-07-06	16	T3-3	T3	3	27.665
2023-07-06	17	T3-3	T3	3	27.665
2023-07-06	18	T3-3	T3	3	27.665
2023-07-06	19	T3-3	T3	3	27.567
2023-07-06	20	T3-3	T3	3	27.37
2023-07-06	21	T3-3	T3	3	27.075
2023-07-06	22	T3-3	T3	3	26.781
2023-07-06	23	T3-3	T3	3	26.488
2023-07-06	0	T3-4	T3	4	26.879
2023-07-06	1	T3-4	T3	4	26.585
2023-07-06	2	T3-4	T3	4	26.292
2023-07-06	3	T3-4	T3	4	25.902
2023-07-06	4	T3-4	T3	4	25.61
2023-07-06	5	T3-4	T3	4	25.319
2023-07-06	6	T3-4	T3	4	25.028
2023-07-06	7	T3-4	T3	4	24.835
2023-07-06	8	T3-4	T3	4	24.738
2023-07-06	9	T3-4	T3	4	24.835
2023-07-06	10	T3-4	T3	4	25.222
2023-07-06	11	T3-4	T3	4	25.708
2023-07-06	12	T3-4	T3	4	26.488
2023-07-06	13	T3-4	T3	4	27.173
2023-07-06	14	T3-4	T3	4	29.552
2023-07-06	15	T3-4	T3	4	28.555
2023-07-06	16	T3-4	T3	4	28.853
2023-07-06	17	T3-4	T3	4	28.953
2023-07-06	18	T3-4	T3	4	28.953
2023-07-06	19	T3-4	T3	4	28.853
2023-07-06	20	T3-4	T3	4	28.555
2023-07-06	21	T3-4	T3	4	28.159
2023-07-06	22	T3-4	T3	4	27.764
2023-07-06	23	T3-4	T3	4	27.37
2023-07-06	0	T3-5	T3	5	25.902
2023-07-06	1	T3-5	T3	5	25.61
2023-07-06	2	T3-5	T3	5	25.319
2023-07-06	3	T3-5	T3	5	25.028
2023-07-06	4	T3-5	T3	5	24.738
2023-07-06	5	T3-5	T3	5	24.545
2023-07-06	6	T3-5	T3	5	24.255
2023-07-06	7	T3-5	T3	5	24.062
2023-07-06	8	T3-5	T3	5	24.062
2023-07-06	9	T3-5	T3	5	24.255
2023-07-06	10	T3-5	T3	5	24.641
2023-07-06	11	T3-5	T3	5	25.125
2023-07-06	12	T3-5	T3	5	25.708
2023-07-06	13	T3-5	T3	5	26.39
2023-07-06	14	T3-5	T3	5	26.977
2023-07-06	15	T3-5	T3	5	27.468
2023-07-06	16	T3-5	T3	5	27.665
2023-07-06	17	T3-5	T3	5	27.665
2023-07-06	18	T3-5	T3	5	27.567
2023-07-06	19	T3-5	T3	5	27.37
2023-07-06	20	T3-5	T3	5	27.173
2023-07-06	21	T3-5	T3	5	26.879
2023-07-06	22	T3-5	T3	5	26.585
2023-07-06	23	T3-5	T3	5	26.292
2023-07-06	0	T4-5	T4	5	28.655
2023-07-06	1	T4-5	T4	5	28.258
2023-07-06	2	T4-5	T4	5	27.862
2023-07-06	3	T4-5	T4	5	27.468
2023-07-06	4	T4-5	T4	5	27.173
2023-07-06	5	T4-5	T4	5	26.781
2023-07-06	6	T4-5	T4	5	26.488
2023-07-06	7	T4-5	T4	5	26.292
2023-07-06	8	T4-5	T4	5	26.195
2023-07-06	9	T4-5	T4	5	26.292
2023-07-06	12	T4-5	T4	5	28.06
2023-07-06	13	T4-5	T4	5	28.853
2023-07-06	14	T4-5	T4	5	29.652
2023-07-06	15	T4-5	T4	5	30.356
2023-07-06	16	T4-5	T4	5	30.76
2023-07-06	17	T4-5	T4	5	30.862
2023-07-06	18	T4-5	T4	5	30.862
2023-07-06	19	T4-5	T4	5	30.76
2023-07-06	20	T4-5	T4	5	30.457
2023-07-06	21	T4-5	T4	5	29.953
2023-07-06	22	T4-5	T4	5	29.552
2023-07-06	23	T4-5	T4	5	29.053
2023-07-05	0	T1-1	T1	1	25.708
2023-07-05	1	T1-1	T1	1	25.416
2023-07-05	2	T1-1	T1	1	25.125
2023-07-05	3	T1-1	T1	1	24.835
2023-07-05	4	T1-1	T1	1	24.641
2023-07-05	5	T1-1	T1	1	24.351
2023-07-05	6	T1-1	T1	1	24.062
2023-07-05	7	T1-1	T1	1	23.869
2023-07-05	8	T1-1	T1	1	23.677
2023-07-05	9	T1-1	T1	1	24.545
2023-07-05	10	T1-1	T1	1	24.448
2023-07-05	11	T1-1	T1	1	24.931
2023-07-05	12	T1-1	T1	1	25.708
2023-07-05	13	T1-1	T1	1	26.488
2023-07-05	14	T1-1	T1	1	27.272
2023-07-05	15	T1-1	T1	1	27.862
2023-07-05	16	T1-1	T1	1	28.357
2023-07-05	17	T1-1	T1	1	28.655
2023-07-05	18	T1-1	T1	1	28.754
2023-07-05	19	T1-1	T1	1	28.754
2023-07-05	20	T1-1	T1	1	28.555
2023-07-05	21	T1-1	T1	1	28.159
2023-07-05	22	T1-1	T1	1	27.764
2023-07-05	23	T1-1	T1	1	27.37
2023-07-05	0	T1-2	T1	2	25.125
2023-07-05	1	T1-2	T1	2	24.835
2023-07-05	2	T1-2	T1	2	24.641
2023-07-05	3	T1-2	T1	2	24.351
2023-07-05	4	T1-2	T1	2	24.158
2023-07-05	5	T1-2	T1	2	23.869
2023-07-05	6	T1-2	T1	2	23.677
2023-07-05	7	T1-2	T1	2	23.581
2023-07-05	8	T1-2	T1	2	23.004
2023-07-05	9	T1-2	T1	2	24.835
2023-07-05	10	T1-2	T1	2	24.158
2023-07-05	11	T1-2	T1	2	24.641
2023-07-05	12	T1-2	T1	2	25.222
2023-07-05	13	T1-2	T1	2	25.902
2023-07-05	14	T1-2	T1	2	26.488
2023-07-05	15	T1-2	T1	2	26.977
2023-07-05	16	T1-2	T1	2	27.468
2023-07-05	17	T1-2	T1	2	27.665
2023-07-05	18	T1-2	T1	2	27.764
2023-07-05	19	T1-2	T1	2	27.862
2023-07-05	20	T1-2	T1	2	27.665
2023-07-05	21	T1-2	T1	2	27.37
2023-07-05	22	T1-2	T1	2	27.075
2023-07-05	23	T1-2	T1	2	26.683
2023-07-05	0	T1-3	T1	3	25.416
2023-07-05	1	T1-3	T1	3	25.222
2023-07-05	2	T1-3	T1	3	24.931
2023-07-05	3	T1-3	T1	3	24.641
2023-07-05	4	T1-3	T1	3	24.351
2023-07-05	5	T1-3	T1	3	24.062
2023-07-05	6	T1-3	T1	3	23.869
2023-07-05	7	T1-3	T1	3	23.677
2023-07-05	8	T1-3	T1	3	23.773
2023-07-05	10	T1-3	T1	3	24.351
2023-07-05	11	T1-3	T1	3	24.931
2023-07-05	12	T1-3	T1	3	25.61
2023-07-05	13	T1-3	T1	3	26.292
2023-07-05	14	T1-3	T1	3	26.977
2023-07-05	15	T1-3	T1	3	27.468
2023-07-05	16	T1-3	T1	3	27.862
2023-07-05	17	T1-3	T1	3	28.159
2023-07-05	18	T1-3	T1	3	28.258
2023-07-05	19	T1-3	T1	3	28.357
2023-07-05	20	T1-3	T1	3	28.159
2023-07-05	21	T1-3	T1	3	27.764
2023-07-05	22	T1-3	T1	3	27.37
2023-07-05	23	T1-3	T1	3	26.977
2023-07-05	0	T1-5	T1	5	25.319
2023-07-05	1	T1-5	T1	5	25.125
2023-07-05	2	T1-5	T1	5	24.835
2023-07-05	3	T1-5	T1	5	24.545
2023-07-05	4	T1-5	T1	5	24.351
2023-07-05	5	T1-5	T1	5	24.062
2023-07-05	6	T1-5	T1	5	23.869
[truncated: 18,933 more rows]

## Sheet: Atrazine
Date (yyyy-mm-dd)	Experimental day	Meso_ID	Type	Result	MDL	MRL
2023-07-17	61	AmbStock	Indiv	0.002	0.0005	0.002
2023-06-16	30	Rain	Indiv	0.128	0.0005	0.002
2023-06-30	44	Rain	Indiv	0.054	0.0005	0.002
2023-07-07	51	Rain	Indiv	0.051	0.0005	0.002
2023-07-17	61	Rain	Indiv	0.01	0.0005	0.002
2023-05-17	0	T1-1	Indiv	0	0.0005	0.002
2023-05-30	13	T1-1	Indiv	0.002	0.0005	0.002
2023-07-07	51	T1-1	Indiv	0	0.0005	0.002
2023-07-17	61	T1-1	Indiv	0	0.0005	0.002
2023-05-17	0	T1-2	Indiv	0	0.0005	0.002
2023-05-30	13	T1-2	Indiv	0.002	0.0005	0.002
2023-07-07	51	T1-2	Indiv	0	0.0005	0.002
2023-07-17	61	T1-2	Indiv	0	0.0005	0.002
2023-05-17	0	T1-3	Indiv	0	0.0005	0.002
2023-05-19	2	T1-3	Indiv	0	0.0005	0.002
2023-05-26	9	T1-3	Indiv	0.002	0.0005	0.002
2023-05-30	13	T1-3	Indiv	0.004	0.0005	0.002
2023-06-02	16	T1-3	Indiv	0	0.0005	0.002
2023-06-09	23	T1-3	Indiv	0	0.0005	0.002
2023-06-16	30	T1-3	Indiv	0.0005	0.0005	0.002
2023-06-23	37	T1-3	Indiv	0	0.0005	0.002
2023-06-30	44	T1-3	Indiv	0	0.0005	0.002
2023-07-07	51	T1-3	Indiv	0	0.0005	0.002
2023-07-14	58	T1-3	Indiv	0	0.0005	0.002
2023-07-17	61	T1-3	Indiv	0	0.0005	0.002
2023-05-17	0	T1-4	Indiv	0	0.0005	0.002
2023-05-30	13	T1-4	Indiv	0.001	0.0005	0.002
2023-07-07	51	T1-4	Indiv	0	0.0005	0.002
2023-07-17	61	T1-4	Indiv	0	0.0005	0.002
2023-05-17	0	T1-5	Indiv	0	0.0005	0.002
2023-05-30	13	T1-5	Indiv	0.0006	0.0005	0.002
2023-07-07	51	T1-5	Indiv	0	0.0005	0.002
2023-07-17	61	T1-5	Indiv	0	0.0005	0.002
2023-05-17	0	T2-1	Indiv	0	0.0005	0.002
2023-05-30	13	T2-1	Indiv	0.005	0.0005	0.002
2023-07-07	51	T2-1	Indiv	0	0.0005	0.002
2023-07-17	61	T2-1	Indiv	0	0.0005	0.002
2023-05-17	0	T2-2	Indiv	0	0.0005	0.002
2023-05-30	13	T2-2	Indiv	0.001	0.0005	0.002
2023-07-07	51	T2-2	Indiv	0	0.0005	0.002
2023-07-17	61	T2-2	Indiv	0	0.0005	0.002
2023-05-17	0	T2-3	Indiv	0	0.0005	0.002
2023-05-19	2	T2-3	Indiv	0	0.0005	0.002
2023-05-26	9	T2-3	Indiv	0.001	0.0005	0.002
2023-05-30	13	T2-3	Indiv	0.002	0.0005	0.002
2023-06-02	16	T2-3	Indiv	0	0.0005	0.002
2023-06-09	23	T2-3	Indiv	0	0.0005	0.002
2023-06-16	30	T2-3	Indiv	0	0.0005	0.002
2023-06-23	37	T2-3	Indiv	0	0.0005	0.002
2023-06-30	44	T2-3	Indiv	0	0.0005	0.002
2023-07-07	51	T2-3	Indiv	0	0.0005	0.002
2023-07-14	58	T2-3	Indiv	0	0.0005	0.002
2023-07-17	61	T2-3	Indiv	0	0.0005	0.002
2023-05-17	0	T2-4	Indiv	0	0.0005	0.002
2023-05-30	13	T2-4	Indiv	0.003	0.0005	0.002
2023-07-07	51	T2-4	Indiv	0	0.0005	0.002
2023-07-17	61	T2-4	Indiv	0	0.0005	0.002
2023-05-17	0	T2-5	Indiv	0	0.0005	0.002
2023-05-30	13	T2-5	Indiv	0	0.0005	0.002
2023-07-07	51	T2-5	Indiv	0	0.0005	0.002
2023-07-17	61	T2-5	Indiv	0	0.0005	0.002
2023-05-17	0	T3-1	Indiv	2.6	0.0005	0.002
2023-05-30	13	T3-1	Indiv	2.74	0.0005	0.002
2023-07-07	51	T3-1	Indiv	1.16	0.0005	0.002
2023-07-17	61	T3-1	Indiv	0.938	0.0005	0.002
2023-05-17	0	T3-2	Indiv	2.6	0.0005	0.002
2023-05-30	13	T3-2	Indiv	2.64	0.0005	0.002
2023-07-07	51	T3-2	Indiv	1.14	0.0005	0.002
2023-07-17	61	T3-2	Indiv	1.02	0.0005	0.002
2023-05-17	0	T3-3	Indiv	2.52	0.0005	0.002
2023-05-19	2	T3-3	Indiv	2.38	0.0005	0.002
2023-05-26	9	T3-3	Indiv	2.72	0.0005	0.002
2023-05-30	13	T3-3	Indiv	2.68	0.0005	0.002
2023-06-02	16	T3-3	Indiv	2.54	0.0005	0.002
2023-06-09	23	T3-3	Indiv	2.48	0.0005	0.002
2023-06-16	30	T3-3	Indiv	2.4	0.0005	0.002
2023-06-23	37	T3-3	Indiv	2.12	0.0005	0.002
2023-06-30	44	T3-3	Indiv	1.67	0.0005	0.002
2023-07-07	51	T3-3	Indiv	1.17	0.0005	0.002
2023-07-14	58	T3-3	Indiv	0.96	0.0005	0.002
2023-07-17	61	T3-3	Indiv	0.938	0.0005	0.002
2023-05-17	0	T3-4	Indiv	2.86	0.0005	0.002
2023-05-30	13	T3-4	Indiv	2.68	0.0005	0.002
2023-07-07	51	T3-4	Indiv	1.12	0.0005	0.002
2023-07-17	61	T3-4	Indiv	1.08	0.0005	0.002
2023-05-17	0	T3-5	Indiv	3.14	0.0005	0.002
2023-05-30	13	T3-5	Indiv	2.78	0.0005	0.002
2023-07-07	51	T3-5	Indiv	1.23	0.0005	0.002
2023-07-17	61	T3-5	Indiv	0.906	0.0005	0.002
2023-05-17	0	T4-1	Indiv	2.54	0.0005	0.002
2023-05-30	13	T4-1	Indiv	2.72	0.0005	0.002
2023-07-07	51	T4-1	Indiv	1.04	0.0005	0.002
2023-07-17	61	T4-1	Indiv	1.13	0.0005	0.002
2023-05-17	0	T4-2	Indiv	2.8	0.0005	0.002
2023-05-30	13	T4-2	Indiv	2.64	0.0005	0.002
2023-07-07	51	T4-2	Indiv	1.27	0.0005	0.002
2023-07-17	61	T4-2	Indiv	1.36	0.0005	0.002
2023-05-17	0	T4-3	Indiv	2.8	0.0005	0.002
2023-05-19	2	T4-3	Indiv	0	0.0005	0.002
2023-05-26	9	T4-3	Indiv	2.82	0.0005	0.002
2023-05-30	13	T4-3	Indiv	2.72	0.0005	0.002
2023-06-02	16	T4-3	Indiv	2.66	0.0005	0.002
2023-06-09	23	T4-3	Indiv	2.56	0.0005	0.002
2023-06-16	30	T4-3	Indiv	2.3	0.0005	0.002
2023-06-23	37	T4-3	Indiv	1.98	0.0005	0.002
2023-06-30	44	T4-3	Indiv	1.46	0.0005	0.002
2023-07-07	51	T4-3	Indiv	1.24	0.0005	0.002
2023-07-14	58	T4-3	Indiv	1.25	0.0005	0.002
2023-07-17	61	T4-3	Indiv	1.21	0.0005	0.002
2023-05-17	0	T4-4	Indiv	2.64	0.0005	0.002
2023-05-30	13	T4-4	Indiv	2.64	0.0005	0.002
2023-07-07	51	T4-4	Indiv	1.23	0.0005	0.002
2023-07-17	61	T4-4	Indiv	1.28	0.0005	0.002
2023-05-17	0	T4-5	Indiv	2.5	0.0005	0.002
2023-05-30	13	T4-5	Indiv	2.52	0.0005	0.002
2023-07-07	51	T4-5	Indiv	1.17	0.0005	0.002
2023-07-17	61	T4-5	Indiv	1.24	0.0005	0.002
2023-07-17	61	WarmStock	Indiv	0.0005	0.0005	0.002

## Sheet: Wk2-Abiotic
Date (dd/mm/yyyy)	Time (24 hr clock)	Tank ID	Treatment	Block	Temperature	DO	DOH	SPC	Conductivity	pH	Ammonia	Nitrate	Nitrite	Hardness	User
16/05/2023	09:16:00	T3-1	T3	1	13.7	109.7	11	275.1	215.6	7.25	0	0	0	53.7	ZS/MR
16/05/2023	09:21:00	T4-1	T4	1	16.7	99.1	9.4	349.2	294	6.99	0	0	0	71.6	ZS/MR
16/05/2023	09:26:00	T1-1	T1	1	13.9	98.9	10.07	268.9	211.8	7.3	0	0	0	35.8	ZS/MR
16/05/2023	09:31:00	T2-1	T2	1	16	90.2	8.94	360.2	298.4	7.44	0	0	0	71.6	ZS/MR
16/05/2023	10:18:00	T1-2	T1	2	13.9	99.4	9.93	272.1	214.2	7.36	0	0	0	53.7	ZS/MR
16/05/2023	10:22:00	T2-2	T2	2	17.5	83.1	7.84	365.6	313.4	7.45	0	0	0	71.6	ZS/MR
16/05/2023	10:27:00	T3-2	T3	2	14.4	94.9	9.64	274	218.9	7.66	0	0	0	53.7	ZS/MR
16/05/2023	10:32:00	T4-2	T4	2	16.9	84.6	8.06	357	301.9	7.63	0	0	0	71.6	ZS/MR
16/05/2023	12:34:00	T2-3	T2	3	17.8	94.7	8.92	363.9	314.3	7.36	0	0	0	71.6	ZS/MR
16/05/2023	12:39:00	T1-3	T1	3	15.5	92.1	9.04	280.6	229.4	7.39	0	0	0	53.7	ZS/MR
16/05/2023	12:44:00	T4-3	T4	3	17.5	76.2	7.22	360.4	309.1	7.27	0	0	0	71.6	ZS/MR
16/05/2023	12:50:00	T3-3	T3	3	15	92.4	9.27	272.9	220.8	7.34	0	0	0	53.7	ZS/MR
16/05/2023	13:10:00	T3-4	T3	4	15.3	97.8	9.66	268.9	219.2	7.31	0	0	0	53.7	ZS/MR
16/05/2023	13:27:00	T4-4	T4	4	18.1	82.3	7.69	341.4	303.8	7.37	0	0	0	71.6	ZS/MR/DC
16/05/2023	13:32:00	T2-4	T2	4	18.3	61.7	5.7	351.3	306	7.44	0	0	0	71.6	ZS/MR/DC
16/05/2023	13:36:00	T1-4	T1	4	15.3	75.4	7.53	284.2	231.4	7.39	0	0	0	53.7	ZS/MR/DC
16/05/2023	13:42:00	T4-5	T4	5	17.8	80.9	7.68	339.2	292.7	7.47	0	0	0	53.7	ZS/MR/DC
16/05/2023	13:47:00	T2-5	T2	5	18.2	79.1	7.44	345.5	300.6	7.52	0	0	0	53.7	ZS/MR/DC
16/05/2023	13:51:00	T1-5	T1	5	15.1	71.5	7.27	266.5	215.8	7.48	0	0	0	35.8	ZS/MR/DC
16/05/2023	13:56:00	T3-5	T3	5	14.7	73.2	7.45	278.9	223.9	7.53	0	0	0	53.7	ZS/MR/DC
19/05/2023	13:35:00	T2-3	T2	3	16.1	106	10.21	366	303.4	7.24	0	0	0	71.6	JD, ZS, MR
19/05/2023	13:39:00	T1-3	T1	3	13.2	102.4	10.71	286	221	7.1	0	0	0	53.7	JD, ZS, MR
19/05/2023	13:43:00	T4-3	T4	3	16	89.2	8.73	365.4	302.4	6.96	0	0	0	71.6	JD, ZS, MR
19/05/2023	13:46:00	T3-3	T3	3	13	104.2	10.77	281.7	216.9	7	0	0	0	53.7	JD, ZS, MR
26/05/2023	13:54:00	T2-3	T2	3	18.7	94.4	8.7	370.7	326.3	7.26	0	0	0	71.6	ZS/MR/JD
26/05/2023	13:57:00	T1-3	T1	3	15.7	101.1	10.01	294.1	241.3	7.15	0	0	0	53.7	ZS/MR/JD
26/05/2023	14:00:00	T4-3	T4	3	19	86.4	8	370.5	327.5	6.83	0	0	0	71.6	ZS/MR/JD
26/05/2023	14:03:00	T3-3	T3	3	15.4	102.3	10.2	287	234	6.81	0	0	0	53.7	ZS/MR/JD
30/05/2023	07:33:00	T2-3	T2	3	18.5	89.9	8.32	373.3	327	7.19	0	0	0	71.6	ZS/MR/DC
30/05/2024	07:36:00	T1-3	T1	3	16.4	84.2	8.23	292.1	244.2	6.94	0	0	0	53.7	ZS/MR/JD
30/05/2025	07:40:00	T4-3	T4	3	18.1	72.9	6.87	370.2	322	6.79	0	0	0	71.6	ZS/MR/JD
30/05/2026	07:42:00	T3-3	T3	3	16.1	87	8.55	288.5	239.4	6.88	0	0	0	53.7	ZS/MR/JD

## Sheet: Wk2-Survival
Pesticide	Temperature	Treatment	Block	Count_survived	Count_dead	Notes
Acontrol	Ambient	T1	1	61	0
Acontrol	Ambient	T1	2	61	0	Abdominal edema – drop tank
Acontrol	Ambient	T1	3	61	0
Acontrol	Ambient	T1	4	61	0
Acontrol	Ambient	T1	5	61	0
Acontrol	Warmed	T2	1	61	0
Acontrol	Warmed	T2	2	61	0
Acontrol	Warmed	T2	3	61	0
Acontrol	Warmed	T2	4	61	0
Acontrol	Warmed	T2	5	61	0
Atrazine	Ambient	T3	1	61	0
Atrazine	Ambient	T3	2	61	0
Atrazine	Ambient	T3	3	61	0
Atrazine	Ambient	T3	4	61	0
Atrazine	Ambient	T3	5	61	0	Abdominal edema – drop tank
Atrazine	Warmed	T4	1	61	0
Atrazine	Warmed	T4	2	59	2
Atrazine	Warmed	T4	3	61	0
Atrazine	Warmed	T4	4	61	0
Atrazine	Warmed	T4	5	60	1

## Sheet: Wk2-Response
Tadpole ID	Tank	Treatment	Pesticide	Temperature	Block	Gosner	SVL	Photo_ID_Leuk	RBC	Lymphocyte	Eosinophil	Monocyte	Neutrophil	WBC	Notes
T1-1-1	T1-1	T1	Acontrol	Ambient	1	25	8.065	Tad_84	1000	39	1	0	5	45
T1-1-10	T1-1	T1	Acontrol	Ambient	1	26	10.814	Tad_85B	1471	78	2	1	6	87
T1-1-11	T1-1	T1	Acontrol	Ambient	1	26	10.699
T1-1-12	T1-1	T1	Acontrol	Ambient	1	26	10.537	Tad_85	654	1	0	0	0	1
T1-1-13	T1-1	T1	Acontrol	Ambient	1	25	10.466
T1-1-14	T1-1	T1	Acontrol	Ambient	1	25	9.617
T1-1-15	T1-1	T1	Acontrol	Ambient	1	25	9.312
T1-1-16	T1-1	T1	Acontrol	Ambient	1	25	8.565
T1-1-17	T1-1	T1	Acontrol	Ambient	1	26	11.297
T1-1-18	T1-1	T1	Acontrol	Ambient	1	26	10.202
T1-1-19	T1-1	T1	Acontrol	Ambient	1	25	10.032
T1-1-2	T1-1	T1	Acontrol	Ambient	1	25	9.342
T1-1-20	T1-1	T1	Acontrol	Ambient	1	25	9.09
T1-1-3	T1-1	T1	Acontrol	Ambient	1	26	10.523	Tad_81	2214	41	6	1	8	57
T1-1-4	T1-1	T1	Acontrol	Ambient	1	25	9.442	Tad_82	1535	40	5	1	4	50
T1-1-5	T1-1	T1	Acontrol	Ambient	1	26	9.853
T1-1-6	T1-1	T1	Acontrol	Ambient	1	25	9.564
T1-1-7	T1-1	T1	Acontrol	Ambient	1	26	10.469	Tad_83	2558	47	4	3	6	60
T1-1-8	T1-1	T1	Acontrol	Ambient	1	26	10.471
T1-1-9	T1-1	T1	Acontrol	Ambient	1	25	8.075
T1-2-1	T1-2	T1	Acontrol	Ambient	2	25	8.249								Abdominal edema – drop tank
T1-2-10	T1-2	T1	Acontrol	Ambient	2	25	7.859								Abdominal edema – drop tank
T1-2-11	T1-2	T1	Acontrol	Ambient	2	26	11.564								Abdominal edema – drop tank
T1-2-12	T1-2	T1	Acontrol	Ambient	2	27	12.953	Tad_61	4679	119	1	1	0	121	Abdominal edema – drop tank
T1-2-13	T1-2	T1	Acontrol	Ambient	2	26	9.961								Abdominal edema – drop tank
T1-2-14	T1-2	T1	Acontrol	Ambient	2	25	9.535								Abdominal edema – drop tank
T1-2-15	T1-2	T1	Acontrol	Ambient	2	26	9.11								Abdominal edema – drop tank
T1-2-16	T1-2	T1	Acontrol	Ambient	2	25	9.317								Abdominal edema – drop tank
T1-2-17	T1-2	T1	Acontrol	Ambient	2	26	8.835								Abdominal edema – drop tank
T1-2-18	T1-2	T1	Acontrol	Ambient	2	27	10.442								Abdominal edema – drop tank
T1-2-19	T1-2	T1	Acontrol	Ambient	2	26	11.522								Abdominal edema – drop tank
T1-2-2	T1-2	T1	Acontrol	Ambient	2	26	10.633	TAD_62	3358	82	1	2	2	87	Abdominal edema – drop tank
T1-2-20	T1-2	T1	Acontrol	Ambient	2	25	10.98								Abdominal edema – drop tank
T1-2-21	T1-2	T1	Acontrol	Ambient	2	26	10.766								Abdominal edema – drop tank
T1-2-3	T1-2	T1	Acontrol	Ambient	2	26	11.141								Abdominal edema – drop tank
T1-2-4	T1-2	T1	Acontrol	Ambient	2	26	11.845	Tad_65	1168	17	0	0	4	21	Abdominal edema – drop tank
T1-2-5	T1-2	T1	Acontrol	Ambient	2	26	12.695	Tad_64B	1471	27	2	1	2	32	Abdominal edema – drop tank
T1-2-6	T1-2	T1	Acontrol	Ambient	2	26	11.91	Tad_63	3051	71	7	0	4	82	Abdominal edema – drop tank
T1-2-7	T1-2	T1	Acontrol	Ambient	2	25	8.327	Tad_65B	812	26	3	0	1	30	Abdominal edema – drop tank
T1-2-8	T1-2	T1	Acontrol	Ambient	2	26	11.606	Tad_64	1390	1	5	0	6	12	Abdominal edema – drop tank
T1-2-9	T1-2	T1	Acontrol	Ambient	2	26	10.699								Abdominal edema – drop tank
T1-3-1	T1-3	T1	Acontrol	Ambient	3	27	11.608	Tad_43B	829	7	0	0	1	8
T1-3-10	T1-3	T1	Acontrol	Ambient	3	27	12.142	Tad_42B	706	17	1	0	4	22
T1-3-11	T1-3	T1	Acontrol	Ambient	3	27	12.882	Tad_45B	1007	99	0	1	12	112
T1-3-12	T1-3	T1	Acontrol	Ambient	3	27	13.403
T1-3-13	T1-3	T1	Acontrol	Ambient	3	25	8.746
T1-3-14	T1-3	T1	Acontrol	Ambient	3	27	13.298
T1-3-15	T1-3	T1	Acontrol	Ambient	3	27	12.664
T1-3-16	T1-3	T1	Acontrol	Ambient	3	26	11.65
T1-3-17	T1-3	T1	Acontrol	Ambient	3	26	10.91
T1-3-18	T1-3	T1	Acontrol	Ambient	3	27	13.006
T1-3-19	T1-3	T1	Acontrol	Ambient	3	27	11.698
T1-3-2	T1-3	T1	Acontrol	Ambient	3	27	12.3
T1-3-20	T1-3	T1	Acontrol	Ambient	3	26	10.461
T1-3-21	T1-3	T1	Acontrol	Ambient	3	27	12.3
T1-3-3	T1-3	T1	Acontrol	Ambient	3	27	13.237	Tad_42	1231	23	0	0	3	26
T1-3-4	T1-3	T1	Acontrol	Ambient	3	27	11.831	Tad_44	897	49	0	0	4	53
T1-3-5	T1-3	T1	Acontrol	Ambient	3	27	12.968	Tad_41	989	23	0	1	2	26
T1-3-6	T1-3	T1	Acontrol	Ambient	3	26	10.922	Tad_43	538	12	2	0	1	15
T1-3-7	T1-3	T1	Acontrol	Ambient	3	26	10.285
T1-3-8	T1-3	T1	Acontrol	Ambient	3	27	11.911	Tad_41B	675	17	0	1	9	27
T1-3-9	T1-3	T1	Acontrol	Ambient	3	27	11.913	Tad_45	1062	2	0	0	3	5
T1-4-1	T1-4	T1	Acontrol	Ambient	4	27	14.476	TAD_21	2055	49	3	2	1	56
T1-4-10	T1-4	T1	Acontrol	Ambient	4	27	13.108
T1-4-11	T1-4	T1	Acontrol	Ambient	4	26	11.764	Tad_24B	1779	70	2	0	17	89
T1-4-12	T1-4	T1	Acontrol	Ambient	4	27	13.49	Tad_25B	1487	33	0	0	9	42
T1-4-13	T1-4	T1	Acontrol	Ambient	4	27	14.541
T1-4-14	T1-4	T1	Acontrol	Ambient	4	27	14.232
T1-4-15	T1-4	T1	Acontrol	Ambient	4	27	13.371
T1-4-16	T1-4	T1	Acontrol	Ambient	4	27	14.48
T1-4-17	T1-4	T1	Acontrol	Ambient	4	26	11.773
T1-4-18	T1-4	T1	Acontrol	Ambient	4	26	12.041
T1-4-19	T1-4	T1	Acontrol	Ambient	4	26	11.251
T1-4-2	T1-4	T1	Acontrol	Ambient	4	27	13.121	TAD_22	4025	130	10	0	3	157
T1-4-20	T1-4	T1	Acontrol	Ambient	4	27	13.44
T1-4-21	T1-4	T1	Acontrol	Ambient	4	26	10.967
T1-4-3	T1-4	T1	Acontrol	Ambient	4	28	16.157
T1-4-4	T1-4	T1	Acontrol	Ambient	4	27	12.337
T1-4-5	T1-4	T1	Acontrol	Ambient	4	27	12.898
T1-4-6	T1-4	T1	Acontrol	Ambient	4	26	11.156	Tad_25	872	4	0	0	1	6
T1-4-7	T1-4	T1	Acontrol	Ambient	4	27	14.734	Tad_23	2096	44	4	2	4	55
T1-4-8	T1-4	T1	Acontrol	Ambient	4	27	13.844	Tad_24	1491	21	1	0	2	24
T1-4-9	T1-4	T1	Acontrol	Ambient	4	27	14.076
T1-5-1	T1-5	T1	Acontrol	Ambient	5	27	12.188
T1-5-10	T1-5	T1	Acontrol	Ambient	5	27	11.702	TAD_3	3541	43	11	2	14	70
T1-5-11	T1-5	T1	Acontrol	Ambient	5	27	12.476	Tad_1B	3002	50	4	0	12	66
T1-5-12	T1-5	T1	Acontrol	Ambient	5	26	12.082
T1-5-13	T1-5	T1	Acontrol	Ambient	5	27	12.045
T1-5-14	T1-5	T1	Acontrol	Ambient	5	27	13.523
T1-5-15	T1-5	T1	Acontrol	Ambient	5	27	12.163
T1-5-16	T1-5	T1	Acontrol	Ambient	5	26	9.412
T1-5-17	T1-5	T1	Acontrol	Ambient	5	28	13.8
T1-5-18	T1-5	T1	Acontrol	Ambient	5	28	13.485
T1-5-19	T1-5	T1	Acontrol	Ambient	5	27	12.19
T1-5-2	T1-5	T1	Acontrol	Ambient	5	26	9.53	Tad_4B	1899	45	1	1	5	52
T1-5-20	T1-5	T1	Acontrol	Ambient	5	28	13.439
T1-5-21	T1-5	T1	Acontrol	Ambient	5	27	12.706
T1-5-3	T1-5	T1	Acontrol	Ambient	5	27	13.316	Tad_2B	1815	35	0	0	0	35
T1-5-4	T1-5	T1	Acontrol	Ambient	5	27	13.132	Tad_4	1122	18	0	0	4	22
T1-5-5	T1-5	T1	Acontrol	Ambient	5	25	8.321
T1-5-6	T1-5	T1	Acontrol	Ambient	5	26	10.258	TAD_2	1501	31	0	4	1	37
T1-5-7	T1-5	T1	Acontrol	Ambient	5	27	13.369	Tad_5	1888	26	2	0	1	31
T1-5-8	T1-5	T1	Acontrol	Ambient	5	26	9.059
T1-5-9	T1-5	T1	Acontrol	Ambient	5	27	14.21	Tad_1	971	28	0	0	2	30
T2-1-1	T2-1	T2	Acontrol	Warmed	1	26	10.732	Tad_90B	764	12	0	0	2	14
T2-1-10	T2-1	T2	Acontrol	Warmed	1	26	11.861
T2-1-11	T2-1	T2	Acontrol	Warmed	1	26	10.13	Tad_90	987	18	0	3	2	25
T2-1-12	T2-1	T2	Acontrol	Warmed	1	26	10.392
T2-1-13	T2-1	T2	Acontrol	Warmed	1	26	12.933
T2-1-14	T2-1	T2	Acontrol	Warmed	1	25	10.979
T2-1-15	T2-1	T2	Acontrol	Warmed	1	26	9.287
T2-1-16	T2-1	T2	Acontrol	Warmed	1	26	11.23
T2-1-17	T2-1	T2	Acontrol	Warmed	1	26	10.379
T2-1-18	T2-1	T2	Acontrol	Warmed	1	26	9.101
T2-1-19	T2-1	T2	Acontrol	Warmed	1	26	10.838
T2-1-2	T2-1	T2	Acontrol	Warmed	1	27	13.064	Tad_86	1048	16	2	1	0	19
T2-1-20	T2-1	T2	Acontrol	Warmed	1	26	11.562
T2-1-21	T2-1	T2	Acontrol	Warmed	1	27	11.313
T2-1-3	T2-1	T2	Acontrol	Warmed	1	26	10.304
T2-1-4	T2-1	T2	Acontrol	Warmed	1	26	10.082	Tad_88	3085	49	5	0	4	58
T2-1-5	T2-1	T2	Acontrol	Warmed	1	26	10.636	Tad_87	1442	33	1	1	0	35
T2-1-6	T2-1	T2	Acontrol	Warmed	1	27	13.27	Tad_89	1319	32	2	0	0	34
T2-1-7	T2-1	T2	Acontrol	Warmed	1	26	11.205	Tad_89B	2417	50	13	1	13	77
T2-1-8	T2-1	T2	Acontrol	Warmed	1	26	11.166	Tad_87B	2127	88	3	0	8	99
T2-1-9	T2-1	T2	Acontrol	Warmed	1	26	11.311	Tad_86B	3852	145	21	2	51	219
T2-2-1	T2-2	T2	Acontrol	Warmed	2	28	15.546	Tad_70B	1227	131	8	1	21	161
T2-2-10	T2-2	T2	Acontrol	Warmed	2	28	13.989
T2-2-11	T2-2	T2	Acontrol	Warmed	2	28	13.065
T2-2-12	T2-2	T2	Acontrol	Warmed	2	28	14.995	Tad_66	1795	70	6	1	1	78
T2-2-13	T2-2	T2	Acontrol	Warmed	2	27	14.078
T2-2-14	T2-2	T2	Acontrol	Warmed	2	27	12.642
T2-2-15	T2-2	T2	Acontrol	Warmed	2	28	14.608
T2-2-16	T2-2	T2	Acontrol	Warmed	2	28	15.081
T2-2-17	T2-2	T2	Acontrol	Warmed	2	27	11.711
T2-2-18	T2-2	T2	Acontrol	Warmed	2	28	14.01
T2-2-19	T2-2	T2	Acontrol	Warmed	2	26	11.157
T2-2-2	T2-2	T2	Acontrol	Warmed	2	28	15.603	Tad_67	3371	145	12	0	6	163
T2-2-20	T2-2	T2	Acontrol	Warmed	2	26	9.576
T2-2-21	T2-2	T2	Acontrol	Warmed	2	28	13.927
T2-2-3	T2-2	T2	Acontrol	Warmed	2	27	11.739
T2-2-4	T2-2	T2	Acontrol	Warmed	2	27	12.105	Tad_68	3901	132	7	1	15	155
T2-2-5	T2-2	T2	Acontrol	Warmed	2	27	13.536
T2-2-6	T2-2	T2	Acontrol	Warmed	2	25	7.907
T2-2-7	T2-2	T2	Acontrol	Warmed	2	28	15.533
T2-2-8	T2-2	T2	Acontrol	Warmed	2	28	14.765	Tad_70	1039	6	1	0	3	10
T2-2-9	T2-2	T2	Acontrol	Warmed	2	27	12.429	Tad_69	1857	45	3	0	5	53
T2-3-1	T2-3	T2	Acontrol	Warmed	3	28	14.384	Tad_50	1820	40	7	0	3	50
T2-3-10	T2-3	T2	Acontrol	Warmed	3	29	16.483
T2-3-11	T2-3	T2	Acontrol	Warmed	3	28	13.899
T2-3-12	T2-3	T2	Acontrol	Warmed	3	29	17.177	Tad_49	1577	46	2	3	4	57
T2-3-13	T2-3	T2	Acontrol	Warmed	3	28	14.493
T2-3-14	T2-3	T2	Acontrol	Warmed	3	28	14.684
T2-3-15	T2-3	T2	Acontrol	Warmed	3	28	17.274
T2-3-16	T2-3	T2	Acontrol	Warmed	3	27	15.522
T2-3-17	T2-3	T2	Acontrol	Warmed	3	27	14.707
T2-3-18	T2-3	T2	Acontrol	Warmed	3	27	13.114
T2-3-19	T2-3	T2	Acontrol	Warmed	3	27	14.244
T2-3-2	T2-3	T2	Acontrol	Warmed	3	27	12.849	Tad_48B	1199	71	2	0	3	76
T2-3-20	T2-3	T2	Acontrol	Warmed	3	27	15.291
T2-3-21	T2-3	T2	Acontrol	Warmed	3	28	14.557
T2-3-3	T2-3	T2	Acontrol	Warmed	3	27	12.282
T2-3-4	T2-3	T2	Acontrol	Warmed	3	28	14.959	Tad_46	2561	92	10	2	8	112
T2-3-5	T2-3	T2	Acontrol	Warmed	3	27	12.463	Tad_47	3944	94	3	7	7	111
T2-3-6	T2-3	T2	Acontrol	Warmed	3	27	13.139
T2-3-7	T2-3	T2	Acontrol	Warmed	3	28	13.759	Tad_48	1350	6	0	0	1	7
T2-3-8	T2-3	T2	Acontrol	Warmed	3	28	15.269
T2-3-9	T2-3	T2	Acontrol	Warmed	3	28	13.435
T2-4-1	T2-4	T2	Acontrol	Warmed	4	31	19.669	Tad_29	1204	19	0	0	1	20
T2-4-10	T2-4	T2	Acontrol	Warmed	4	28	16.727
T2-4-11	T2-4	T2	Acontrol	Warmed	4	27	13.36
T2-4-12	T2-4	T2	Acontrol	Warmed	4	28	16.283	Tad_30	1925	50	3	1	5	59
T2-4-13	T2-4	T2	Acontrol	Warmed	4	29	16.113
T2-4-14	T2-4	T2	Acontrol	Warmed	4	29	17.069
T2-4-15	T2-4	T2	Acontrol	Warmed	4	29	16.637
T2-4-16	T2-4	T2	Acontrol	Warmed	4	29	16.625
T2-4-17	T2-4	T2	Acontrol	Warmed	4	27	14.672
T2-4-18	T2-4	T2	Acontrol	Warmed	4	28	16.476
T2-4-19	T2-4	T2	Acontrol	Warmed	4	28	16.375
T2-4-2	T2-4	T2	Acontrol	Warmed	4	28	17.136	TAD_26	2943	105	7	1	4	128
T2-4-20	T2-4	T2	Acontrol	Warmed	4	30	19.054
T2-4-21	T2-4	T2	Acontrol	Warmed	4	28	15.091
T2-4-3	T2-4	T2	Acontrol	Warmed	4	30	17.827
T2-4-4	T2-4	T2	Acontrol	Warmed	4	29	17.11
T2-4-5	T2-4	T2	Acontrol	Warmed	4	30	19.111
T2-4-6	T2-4	T2	Acontrol	Warmed	4	28	14.258	Tad_29B	4506	204	6	1	6	217
T2-4-7	T2-4	T2	Acontrol	Warmed	4	28	14.412	Tad_27	1985	61	2	1	2	66
T2-4-8	T2-4	T2	Acontrol	Warmed	4	30	19.165
T2-4-9	T2-4	T2	Acontrol	Warmed	4	29	16.772	Tad_28	2417	140	0	1	0	141
T2-5-1	T2-5	T2	Acontrol	Warmed	5	29	16.538	Tad_9	4156	164	2	0	0	168
T2-5-10	T2-5	T2	Acontrol	Warmed	5	28	13.656	TAD_8	5674	176	12	5	4	200
T2-5-11	T2-5	T2	Acontrol	Warmed	5	29	15.349
T2-5-12	T2-5	T2	Acontrol	Warmed	5	29	14.681
T2-5-13	T2-5	T2	Acontrol	Warmed	5	29	15.32
T2-5-14	T2-5	T2	Acontrol	Warmed	5	28	14.323
T2-5-15	T2-5	T2	Acontrol	Warmed	5	28	14.123
T2-5-16	T2-5	T2	Acontrol	Warmed	5	28	14.033
T2-5-17	T2-5	T2	Acontrol	Warmed	5	29	17.234
T2-5-18	T2-5	T2	Acontrol	Warmed	5	26	9.957
T2-5-19	T2-5	T2	Acontrol	Warmed	5	28	14.865
T2-5-2	T2-5	T2	Acontrol	Warmed	5	28	15.619
T2-5-20	T2-5	T2	Acontrol	Warmed	5	28	14.728
T2-5-21	T2-5	T2	Acontrol	Warmed	5	27	14.259
T2-5-3	T2-5	T2	Acontrol	Warmed	5	28	15.645
T2-5-4	T2-5	T2	Acontrol	Warmed	5	30	19.637	Tad_10	2382	113	1	0	0	114
T2-5-5	T2-5	T2	Acontrol	Warmed	5	29	15.437
T2-5-6	T2-5	T2	Acontrol	Warmed	5	28	14.414	Tad_6	1258	71	5	0	1	82
T2-5-7	T2-5	T2	Acontrol	Warmed	5	29	15.13	Tad_7B	2808	117	8	0	5	130
T2-5-8	T2-5	T2	Acontrol	Warmed	5	28	14.084
T2-5-9	T2-5	T2	Acontrol	Warmed	5	28	13.605
T3-1-1	T3-1	T3	Atrazine	Ambient	1	26	9.612
T3-1-10	T3-1	T3	Atrazine	Ambient	1	26	10.072
T3-1-11	T3-1	T3	Atrazine	Ambient	1	26	9.663
T3-1-12	T3-1	T3	Atrazine	Ambient	1	27	12.607	Tad_91	2430	50	2	7	8	67
T3-1-13	T3-1	T3	Atrazine	Ambient	1	26	11.026
T3-1-14	T3-1	T3	Atrazine	Ambient	1	26	9.572
T3-1-15	T3-1	T3	Atrazine	Ambient	1	26	10.552
T3-1-16	T3-1	T3	Atrazine	Ambient	1	26	9.098
T3-1-17	T3-1	T3	Atrazine	Ambient	1	26	10.216
T3-1-18	T3-1	T3	Atrazine	Ambient	1	26	9.34
T3-1-19	T3-1	T3	Atrazine	Ambient	1	26	9.118
T3-1-2	T3-1	T3	Atrazine	Ambient	1	26	8.681	Tad_93B	1386	63	0	0	1	64
T3-1-20	T3-1	T3	Atrazine	Ambient	1	26	10.817
T3-1-21	T3-1	T3	Atrazine	Ambient	1	27	11.168
T3-1-3	T3-1	T3	Atrazine	Ambient	1	26	9.98	Tad_95B	695	32	3	1	9	45
T3-1-4	T3-1	T3	Atrazine	Ambient	1	26	10.749	Tad_94	1686	46	10	0	4	60
T3-1-5	T3-1	T3	Atrazine	Ambient	1	26	10.964	Tad_93	1748	32	1	2	4	39
T3-1-6	T3-1	T3	Atrazine	Ambient	1	26	10.833
T3-1-7	T3-1	T3	Atrazine	Ambient	1	26	10.982	Tad_95	898	17	0	1	4	22
T3-1-8	T3-1	T3	Atrazine	Ambient	1	26	12.114
T3-1-9	T3-1	T3	Atrazine	Ambient	1	27	11.848	Tad_92	1515	41	3	2	4	51
T3-2-1	T3-2	T3	Atrazine	Ambient	2	27	12.579	Tad_73	1490	1	0	0	5	6
T3-2-10	T3-2	T3	Atrazine	Ambient	2	27	11.186	Tad_74B	1426	24	7	0	3	34
T3-2-11	T3-2	T3	Atrazine	Ambient	2	26	11.073	Tad_73B	479	8	1	0	2	11
T3-2-12	T3-2	T3	Atrazine	Ambient	2	25	9.44
T3-2-13	T3-2	T3	Atrazine	Ambient	2	26	9.466
T3-2-14	T3-2	T3	Atrazine	Ambient	2	27	11.293
T3-2-15	T3-2	T3	Atrazine	Ambient	2	27	11.879
T3-2-16	T3-2	T3	Atrazine	Ambient	2	26	10.837
T3-2-17	T3-2	T3	Atrazine	Ambient	2	26	9.939
T3-2-18	T3-2	T3	Atrazine	Ambient	2	26	11.364
T3-2-19	T3-2	T3	Atrazine	Ambient	2	28	14.494
T3-2-2	T3-2	T3	Atrazine	Ambient	2	27	12.89	Tad_75	1445	43	1	0	5	49
T3-2-20	T3-2	T3	Atrazine	Ambient	2	26	10.983
T3-2-21	T3-2	T3	Atrazine	Ambient	2	27	12.771
T3-2-3	T3-2	T3	Atrazine	Ambient	2	27	11.664	Tad_71	1124	15	1	5	4	25
T3-2-4	T3-2	T3	Atrazine	Ambient	2	27	12.716	Tad_72	4784	114	10	3	12	139
T3-2-5	T3-2	T3	Atrazine	Ambient	2	27	12.712
T3-2-6	T3-2	T3	Atrazine	Ambient	2	26	10.634
T3-2-7	T3-2	T3	Atrazine	Ambient	2	26	11.153
T3-2-8	T3-2	T3	Atrazine	Ambient	2	27	12.797	Tad_74	1015	4	0	1	1	6
T3-2-9	T3-2	T3	Atrazine	Ambient	2	26	10.683	Tad_71B	851	13	1	0	0	14
T3-3-1	T3-3	T3	Atrazine	Ambient	3	27	11.331
T3-3-10	T3-3	T3	Atrazine	Ambient	3	27	12.057	Tad_54B	1372	44	0	1	14	59
T3-3-11	T3-3	T3	Atrazine	Ambient	3	27	13.025	Tad_53	1237	22	0	0	0	22
T3-3-12	T3-3	T3	Atrazine	Ambient	3	26	9.673	Tad_52	2671	52	3	1	28	85
T3-3-13	T3-3	T3	Atrazine	Ambient	3	26	11.562
T3-3-14	T3-3	T3	Atrazine	Ambient	3	27	11.339
T3-3-15	T3-3	T3	Atrazine	Ambient	3	27	13.692
T3-3-16	T3-3	T3	Atrazine	Ambient	3	27	12.137
T3-3-17	T3-3	T3	Atrazine	Ambient	3	26	10.15
T3-3-18	T3-3	T3	Atrazine	Ambient	3	26	11.06
T3-3-19	T3-3	T3	Atrazine	Ambient	3	26	11.306
T3-3-2	T3-3	T3	Atrazine	Ambient	3	27	12.26
T3-3-20	T3-3	T3	Atrazine	Ambient	3	27	13.061
T3-3-21	T3-3	T3	Atrazine	Ambient	3	27	12.321
T3-3-3	T3-3	T3	Atrazine	Ambient	3	26	10.662
T3-3-4	T3-3	T3	Atrazine	Ambient	3	26	9.912
T3-3-5	T3-3	T3	Atrazine	Ambient	3	26	10.634	Tad_51	2426	48	0	5	7	60
T3-3-6	T3-3	T3	Atrazine	Ambient	3	26	10.381	TAD_53B	843	65	9	6	13	93
T3-3-7	T3-3	T3	Atrazine	Ambient	3	27	12.41
T3-3-8	T3-3	T3	Atrazine	Ambient	3	27	13.515	Tad_54	822	17	2	0	4	23
T3-3-9	T3-3	T3	Atrazine	Ambient	3	26	11.557	Tad_55	2190	52	3	1	21	77
T3-4-1	T3-4	T3	Atrazine	Ambient	4	27	12.667	TAD_31	3393	79	4	4	9	96
T3-4-10	T3-4	T3	Atrazine	Ambient	4	27	14.979	Tad_35	2030	58	0	0	2	60
T3-4-11	T3-4	T3	Atrazine	Ambient	4	27	12.222	Tad_34	1754	43	2	1	16	62
T3-4-12	T3-4	T3	Atrazine	Ambient	4	27	13.753	Tad_32B	2283	33	21	2	22	78
T3-4-13	T3-4	T3	Atrazine	Ambient	4	27	13.639
T3-4-14	T3-4	T3	Atrazine	Ambient	4	27	14.527
T3-4-15	T3-4	T3	Atrazine	Ambient	4	27	13.593
T3-4-16	T3-4	T3	Atrazine	Ambient	4	27	13.246
T3-4-17	T3-4	T3	Atrazine	Ambient	4	27	12.751
T3-4-18	T3-4	T3	Atrazine	Ambient	4	27	12.87
T3-4-19	T3-4	T3	Atrazine	Ambient	4	27	14.687
T3-4-2	T3-4	T3	Atrazine	Ambient	4	27	13.383
T3-4-20	T3-4	T3	Atrazine	Ambient	4	27	13.04
T3-4-21	T3-4	T3	Atrazine	Ambient	4	27	15.424
T3-4-3	T3-4	T3	Atrazine	Ambient	4	27	13.74
T3-4-4	T3-4	T3	Atrazine	Ambient	4	27	15.627	Tad_32	1854	12	2	0	0	14
T3-4-5	T3-4	T3	Atrazine	Ambient	4	27	10.494
T3-4-6	T3-4	T3	Atrazine	Ambient	4	27	14.709
T3-4-7	T3-4	T3	Atrazine	Ambient	4	27	15.081
T3-4-8	T3-4	T3	Atrazine	Ambient	4	27	12.74	Tad_33	2225	35	4	0	8	48
T3-4-9	T3-4	T3	Atrazine	Ambient	4	28	15.316
T3-5-1	T3-5	T3	Atrazine	Ambient	5	27	12.436								Abdominal edema – drop tank
T3-5-10	T3-5	T3	Atrazine	Ambient	5	26	11.676								Abdominal edema – drop tank
T3-5-11	T3-5	T3	Atrazine	Ambient	5	26	10.999	TAD_11	1652	65	9	0	0	75	Abdominal edema – drop tank
T3-5-12	T3-5	T3	Atrazine	Ambient	5	26	11.767								Abdominal edema – drop tank
T3-5-13	T3-5	T3	Atrazine	Ambient	5	27	13.696								Abdominal edema – drop tank
T3-5-14	T3-5	T3	Atrazine	Ambient	5	27	12.666								Abdominal edema – drop tank
T3-5-15	T3-5	T3	Atrazine	Ambient	5	28	13.986								Abdominal edema – drop tank
T3-5-16	T3-5	T3	Atrazine	Ambient	5	27	13.396								Abdominal edema – drop tank
T3-5-17	T3-5	T3	Atrazine	Ambient	5	27	12.049								Abdominal edema – drop tank
T3-5-18	T3-5	T3	Atrazine	Ambient	5	28	13.196								Abdominal edema – drop tank
T3-5-19	T3-5	T3	Atrazine	Ambient	5	27	12.5								Abdominal edema – drop tank
T3-5-2	T3-5	T3	Atrazine	Ambient	5	28	13.576								Abdominal edema – drop tank
T3-5-20	T3-5	T3	Atrazine	Ambient	5	28	13.979								Abdominal edema – drop tank
T3-5-21	T3-5	T3	Atrazine	Ambient	5	26	10.259								Abdominal edema – drop tank
T3-5-3	T3-5	T3	Atrazine	Ambient	5	28	14.181								Abdominal edema – drop tank
T3-5-4	T3-5	T3	Atrazine	Ambient	5	27	11.974	Tad_15B	1545	51	0	0	2	53	Abdominal edema – drop tank
T3-5-5	T3-5	T3	Atrazine	Ambient	5	28	14.172	Tad_14	2997	49	2	1	8	60	Abdominal edema – drop tank
T3-5-6	T3-5	T3	Atrazine	Ambient	5	28	14.234	Tad_15	1427	12	1	0	4	17	Abdominal edema – drop tank
T3-5-7	T3-5	T3	Atrazine	Ambient	5	27	11.731								Abdominal edema – drop tank
T3-5-8	T3-5	T3	Atrazine	Ambient	5	28	13.366	Tad_13	1346	39	0	0	2	41	Abdominal edema – drop tank
T3-5-9	T3-5	T3	Atrazine	Ambient	5	28	14.081	TAD_12	3351	131	8	0	3	145	Abdominal edema – drop tank
T4-1-1	T4-1	T4	Atrazine	Warmed	1	26	10.424
T4-1-10	T4-1	T4	Atrazine	Warmed	1	27	12.285	Tad_100	752	13	0	0	3	16
T4-1-11	T4-1	T4	Atrazine	Warmed	1	27	11.75
T4-1-12	T4-1	T4	Atrazine	Warmed	1	26	8.981	Tad_96	3446	77	9	11	24	121
T4-1-13	T4-1	T4	Atrazine	Warmed	1	26	10.42
T4-1-14	T4-1	T4	Atrazine	Warmed	1	25	7.442
T4-1-15	T4-1	T4	Atrazine	Warmed	1	27	11.16
T4-1-16	T4-1	T4	Atrazine	Warmed	1	27	13.222
T4-1-17	T4-1	T4	Atrazine	Warmed	1	27	11.768
T4-1-18	T4-1	T4	Atrazine	Warmed	1	26	10.505
T4-1-19	T4-1	T4	Atrazine	Warmed	1	26	12.782
T4-1-2	T4-1	T4	Atrazine	Warmed	1	27	11.762
T4-1-20	T4-1	T4	Atrazine	Warmed	1	27	11.716
T4-1-21	T4-1	T4	Atrazine	Warmed	1	27	11.903
T4-1-3	T4-1	T4	Atrazine	Warmed	1	25	7.74	Tad_97	2299	63	2	0	0	65
T4-1-4	T4-1	T4	Atrazine	Warmed	1	25	7.167	Tad_98	3046	93	0	1	13	107
T4-1-5	T4-1	T4	Atrazine	Warmed	1	26	9.053
T4-1-6	T4-1	T4	Atrazine	Warmed	1	26	10.166	Tad_99	824	19	1	1	4	25
T4-1-7	T4-1	T4	Atrazine	Warmed	1	27	13.528	Tad_99B	1297	116	14	0	0	130
T4-1-8	T4-1	T4	Atrazine	Warmed	1	26	11.519	Tad_100B	1830	154	1	5	10	170
T4-1-9	T4-1	T4	Atrazine	Warmed	1	26	9.805
T4-2-1	T4-2	T4	Atrazine	Warmed	2	27	13
T4-2-10	T4-2	T4	Atrazine	Warmed	2	27	14.039
T4-2-11	T4-2	T4	Atrazine	Warmed	2	27	13.944	Tad_80B	1853	64	3	1	6	74
T4-2-12	T4-2	T4	Atrazine	Warmed	2	27	12.899	Tad_80	830	17	0	0	0	17
T4-2-13	T4-2	T4	Atrazine	Warmed	2	27	12.802
T4-2-14	T4-2	T4	Atrazine	Warmed	2	28	14.793
T4-2-15	T4-2	T4	Atrazine	Warmed	2	27	13.073
T4-2-16	T4-2	T4	Atrazine	Warmed	2	27	12.227
T4-2-17	T4-2	T4	Atrazine	Warmed	2	27	12.699
T4-2-18	T4-2	T4	Atrazine	Warmed	2	27	14.019
T4-2-19	T4-2	T4	Atrazine	Warmed	2	27	14.979
T4-2-2	T4-2	T4	Atrazine	Warmed	2	28	14.227
T4-2-20	T4-2	T4	Atrazine	Warmed	2	27	13.972
T4-2-21	T4-2	T4	Atrazine	Warmed	2	28	15.672
T4-2-3	T4-2	T4	Atrazine	Warmed	2	28	14.94	Tad_77	4376	218	15	19	13	266
T4-2-4	T4-2	T4	Atrazine	Warmed	2	27	12.949	Tad_79	1324	30	2	0	3	35
T4-2-5	T4-2	T4	Atrazine	Warmed	2	26	11.968
T4-2-6	T4-2	T4	Atrazine	Warmed	2	26	10.616	Tad_79B	1340	38	2	0	6	46
T4-2-7	T4-2	T4	Atrazine	Warmed	2	28	13.928	Tad_78	2670	55	4	2	4	65
T4-2-8	T4-2	T4	Atrazine	Warmed	2	27	12.193	Tad_76	1470	41	5	1	4	51
T4-2-9	T4-2	T4	Atrazine	Warmed	2	27	13.97
T4-3-1	T4-3	T4	Atrazine	Warmed	3	26	10.841	Tad_57B	888	18	0	3	15	36
T4-3-10	T4-3	T4	Atrazine	Warmed	3	27	14.076	Tad_58B	1395	116	0	3	6	125
T4-3-11	T4-3	T4	Atrazine	Warmed	3	27	12.716
T4-3-12	T4-3	T4	Atrazine	Warmed	3	27	14.428	Tad_60	1412	38	5	0	10	53
T4-3-13	T4-3	T4	Atrazine	Warmed	3	28	16.017
T4-3-14	T4-3	T4	Atrazine	Warmed	3	27	14.627
T4-3-15	T4-3	T4	Atrazine	Warmed	3	27	13.969
T4-3-16	T4-3	T4	Atrazine	Warmed	3	27	13.869
T4-3-17	T4-3	T4	Atrazine	Warmed	3	27	14.699
T4-3-18	T4-3	T4	Atrazine	Warmed	3	27	14.999
T4-3-19	T4-3	T4	Atrazine	Warmed	3	27	14.428
T4-3-2	T4-3	T4	Atrazine	Warmed	3	27	13.258
T4-3-20	T4-3	T4	Atrazine	Warmed	3	28	14.938
T4-3-21	T4-3	T4	Atrazine	Warmed	3	27	13.913
T4-3-3	T4-3	T4	Atrazine	Warmed	3	26	11.376	Tad_59	1246	4	0	1	0	5
T4-3-4	T4-3	T4	Atrazine	Warmed	3	27	14.498	Tad_58	1891	34	1	0	3	38
T4-3-5	T4-3	T4	Atrazine	Warmed	3	27	14.052
T4-3-6	T4-3	T4	Atrazine	Warmed	3	27	14.88
T4-3-7	T4-3	T4	Atrazine	Warmed	3	28	15.797	Tad_57	1404	17	1	0	2	20
T4-3-8	T4-3	T4	Atrazine	Warmed	3	27	13.457	Tad_59B	1785	86	15	0	35	136
T4-3-9	T4-3	T4	Atrazine	Warmed	3	28	16.746	Tad_56	5478	242	10	14	11	278
T4-4-1	T4-4	T4	Atrazine	Warmed	4	27	13.799
T4-4-10	T4-4	T4	Atrazine	Warmed	4	28	15.893
T4-4-11	T4-4	T4	Atrazine	Warmed	4	26	11.966
T4-4-12	T4-4	T4	Atrazine	Warmed	4	27	13.154	Tad_38	1235	18	1	2	1	22
T4-4-13	T4-4	T4	Atrazine	Warmed	4	27	14.672
T4-4-14	T4-4	T4	Atrazine	Warmed	4	27	15.957
T4-4-15	T4-4	T4	Atrazine	Warmed	4	27	15.188
T4-4-16	T4-4	T4	Atrazine	Warmed	4	27	14.497
T4-4-17	T4-4	T4	Atrazine	Warmed	4	26	12.799
T4-4-18	T4-4	T4	Atrazine	Warmed	4	27	14.613
T4-4-19	T4-4	T4	Atrazine	Warmed	4	26	13.496
T4-4-2	T4-4	T4	Atrazine	Warmed	4	27	13.94	Tad_40	2637	67	1	0	3	71
T4-4-20	T4-4	T4	Atrazine	Warmed	4	26	11.161
T4-4-21	T4-4	T4	Atrazine	Warmed	4	27	13.72
T4-4-3	T4-4	T4	Atrazine	Warmed	4	27	14.051
T4-4-4	T4-4	T4	Atrazine	Warmed	4	26	11.362	Tad_39	1730	41	8	1	4	55
T4-4-5	T4-4	T4	Atrazine	Warmed	4	27	14.321	TAD_36	3482	64	7	0	1	74
T4-4-6	T4-4	T4	Atrazine	Warmed	4	26	11.417
T4-4-7	T4-4	T4	Atrazine	Warmed	4	29	18.856	Tad_38B	4081	198	10	0	12	220
T4-4-8	T4-4	T4	Atrazine	Warmed	4	25	8.443
T4-4-9	T4-4	T4	Atrazine	Warmed	4	28	14.291	Tad_37	1814	50	4	1	8	63
T4-5-1	T4-5	T4	Atrazine	Warmed	5	28	16.375
T4-5-10	T4-5	T4	Atrazine	Warmed	5	27	14.629	TAD_19	1644	77	2	2	2	83
T4-5-11	T4-5	T4	Atrazine	Warmed	5	28	15.758	Tad_17B	1220	60	0	1	6	67
T4-5-12	T4-5	T4	Atrazine	Warmed	5	27	12.763	Tad_17	1011	22	0	0	0	24
T4-5-13	T4-5	T4	Atrazine	Warmed	5	26	12.335
T4-5-14	T4-5	T4	Atrazine	Warmed	5	27	12.208
T4-5-15	T4-5	T4	Atrazine	Warmed	5	26	8.307
T4-5-16	T4-5	T4	Atrazine	Warmed	5	27	13.659
T4-5-17	T4-5	T4	Atrazine	Warmed	5	28	13.495
T4-5-18	T4-5	T4	Atrazine	Warmed	5	29	16.297
T4-5-19	T4-5	T4	Atrazine	Warmed	5	29	14.474
T4-5-2	T4-5	T4	Atrazine	Warmed	5	27	14.68	Tad_16B	1513	76	3	0	2	81
T4-5-20	T4-5	T4	Atrazine	Warmed	5	29	14.521
T4-5-21	T4-5	T4	Atrazine	Warmed	5	26	11.789
T4-5-3	T4-5	T4	Atrazine	Warmed	5	28	16.354
T4-5-4	T4-5	T4	Atrazine	Warmed	5	28	16.828	Tad_18	1164	47	3	1	5	56
T4-5-5	T4-5	T4	Atrazine	Warmed	5	27	14.496
T4-5-6	T4-5	T4	Atrazine	Warmed	5	27	13.967	Tad_16	1334	18	0	0	0	18
T4-5-7	T4-5	T4	Atrazine	Warmed	5	27	13.574	TAD_20	1689	64	0	3	6	73

## Sheet: Wk2-Startle
Pesticide	Temperature	Treatment	Block	Count_Startled	Count_NotStartled	Notes
Acontrol	Ambient	T1	1	7	1
Acontrol	Ambient	T1	2	6	2	Abdominal edema – drop tank
Acontrol	Ambient	T1	3	8	0
Acontrol	Ambient	T1	4	8	0
Acontrol	Ambient	T1	5	8	0
Acontrol	Warmed	T2	1	7	1
Acontrol	Warmed	T2	2	8	0
Acontrol	Warmed	T2	3	7	1
Acontrol	Warmed	T2	4	8	0
Acontrol	Warmed	T2	5	8	0
Atrazine	Ambient	T3	1	7	1
Atrazine	Ambient	T3	2	7	1
Atrazine	Ambient	T3	3	8	0
Atrazine	Ambient	T3	4	8	0
Atrazine	Ambient	T3	5	8	0	Abdominal edema – drop tank
Atrazine	Warmed	T4	1	7	1
Atrazine	Warmed	T4	2	7	1
Atrazine	Warmed	T4	3	8	0
Atrazine	Warmed	T4	4	8	0
Atrazine	Warmed	T4	5	7	1

## Sheet: Wk2-Locomotor
Tadpole_ID	Treatment	Pesticide	Temperature	Tank	Block	Locomotor.Station	Video..	Tadpole.Position	Startled	Time	Active_intervals	Total_intervals	Notes
T1-1-13	T1	aControl	Ambient	T1-1	1	Loc1	113	BR	1	pre.startle	26	30
T1-1-13	T1	aControl	Ambient	T1-1	1	Loc1	113	BR	1	post.startle	7	30
T1-1-14	T1	aControl	Ambient	T1-1	1	Loc2	114	UR	1	pre.startle	27	30
T1-1-14	T1	aControl	Ambient	T1-1	1	Loc2	114	UR	1	post.startle	13	30
T1-1-15	T1	aControl	Ambient	T1-1	1	Loc1	115	UR	1	pre.startle	23	30
T1-1-15	T1	aControl	Ambient	T1-1	1	Loc1	115	UR	1	post.startle	19	30
T1-1-16	T1	aControl	Ambient	T1-1	1	Loc2	116	BR	0	pre.startle	2	30
T1-1-16	T1	aControl	Ambient	T1-1	1	Loc2	116	BR	0	post.startle	2	30
T1-1-17	T1	aControl	Ambient	T1-1	1	Loc1	117	UL	1	pre.startle	8	30
T1-1-17	T1	aControl	Ambient	T1-1	1	Loc1	117	UL	1	post.startle	8	30
T1-1-18	T1	aControl	Ambient	T1-1	1	Loc2	118	UL	1	pre.startle	8	30
T1-1-18	T1	aControl	Ambient	T1-1	1	Loc2	118	UL	1	post.startle	7	30
T1-1-19	T1	aControl	Ambient	T1-1	1	Loc1	119	UR	1	pre.startle	0	30
T1-1-19	T1	aControl	Ambient	T1-1	1	Loc1	119	UR	1	post.startle	8	30
T1-1-20	T1	aControl	Ambient	T1-1	1	Loc2	120	UL	1	pre.startle	13	30
T1-1-20	T1	aControl	Ambient	T1-1	1	Loc2	120	UL	1	post.startle	18	30
T1-2-13	T1	aControl	Ambient	T1-2	2	Loc1	213	BL	1	pre.startle	0	30	Abdominal edema – drop tank
T1-2-13	T1	aControl	Ambient	T1-2	2	Loc1	213	BL	1	post.startle	4	30	Abdominal edema – drop tank
T1-2-14	T1	aControl	Ambient	T1-2	2	Loc2	214	BL	1	pre.startle	12	30	Abdominal edema – drop tank
T1-2-14	T1	aControl	Ambient	T1-2	2	Loc2	214	BL	1	post.startle	7	30	Abdominal edema – drop tank
T1-2-15	T1	aControl	Ambient	T1-2	2	Loc1	215	UR	1	pre.startle	0	30	Abdominal edema – drop tank
T1-2-15	T1	aControl	Ambient	T1-2	2	Loc1	215	UR	1	post.startle	4	30	Abdominal edema – drop tank
T1-2-16	T1	aControl	Ambient	T1-2	2	Loc2	216	UR	0	pre.startle	6	30	Abdominal edema – drop tank
T1-2-16	T1	aControl	Ambient	T1-2	2	Loc2	216	UR	0	post.startle	12	30	Abdominal edema – drop tank
T1-2-17	T1	aControl	Ambient	T1-2	2	Loc1	217	UR	0	pre.startle	0	30	Abdominal edema – drop tank
T1-2-17	T1	aControl	Ambient	T1-2	2	Loc1	217	UR	0	post.startle	4	30	Abdominal edema – drop tank
T1-2-18	T1	aControl	Ambient	T1-2	2	Loc2	218	BR	1	pre.startle	3	30	Abdominal edema – drop tank
T1-2-18	T1	aControl	Ambient	T1-2	2	Loc2	218	BR	1	post.startle	5	30	Abdominal edema – drop tank
T1-2-19	T1	aControl	Ambient	T1-2	2	Loc1	219	UR	1	pre.startle	0	30	Abdominal edema – drop tank
T1-2-19	T1	aControl	Ambient	T1-2	2	Loc1	219	UR	1	post.startle	4	30	Abdominal edema – drop tank
T1-2-20	T1	aControl	Ambient	T1-2	2	Loc2	220	BL	1	pre.startle	10	30	Abdominal edema – drop tank
T1-2-20	T1	aControl	Ambient	T1-2	2	Loc2	220	BL	1	post.startle	8	30	Abdominal edema – drop tank
T1-3-13	T1	aControl	Ambient	T1-3	3	Loc1	313	BL	1	pre.startle	20	30
T1-3-13	T1	aControl	Ambient	T1-3	3	Loc1	313	BL	1	post.startle	13	30
T1-3-14	T1	aControl	Ambient	T1-3	3	Loc2	314	BL	1	pre.startle	15	30
T1-3-14	T1	aControl	Ambient	T1-3	3	Loc2	314	BL	1	post.startle	24	30
T1-3-15	T1	aControl	Ambient	T1-3	3	Loc1	315	BR	1	pre.startle	7	30
T1-3-15	T1	aControl	Ambient	T1-3	3	Loc1	315	BR	1	post.startle	23	30
T1-3-16	T1	aControl	Ambient	T1-3	3	Loc2	316	BL	1	pre.startle	29	30
T1-3-16	T1	aControl	Ambient	T1-3	3	Loc2	316	BL	1	post.startle	23	30
T1-3-17	T1	aControl	Ambient	T1-3	3	Loc1	317	BL	1	pre.startle	10	30
T1-3-17	T1	aControl	Ambient	T1-3	3	Loc1	317	BL	1	post.startle	13	30
T1-3-18	T1	aControl	Ambient	T1-3	3	Loc2	318	UL	1	pre.startle	29	30
T1-3-18	T1	aControl	Ambient	T1-3	3	Loc2	318	UL	1	post.startle	25	30
T1-3-19	T1	aControl	Ambient	T1-3	3	Loc1	319	UR	1	pre.startle	0	30
T1-3-19	T1	aControl	Ambient	T1-3	3	Loc1	319	UR	1	post.startle	1	30
T1-3-20	T1	aControl	Ambient	T1-3	3	Loc2	320	BL	1	pre.startle	0	30
T1-3-20	T1	aControl	Ambient	T1-3	3	Loc2	320	BL	1	post.startle	11	30
T1-4-13	T1	aControl	Ambient	T1-4	4	Loc1	413	UR	1	pre.startle	30	30
T1-4-13	T1	aControl	Ambient	T1-4	4	Loc1	413	UR	1	post.startle	22	30
T1-4-14	T1	aControl	Ambient	T1-4	4	Loc2	414	UL	1	pre.startle	28	30
T1-4-14	T1	aControl	Ambient	T1-4	4	Loc2	414	UL	1	post.startle	19	30
T1-4-15	T1	aControl	Ambient	T1-4	4	Loc1	415	UR	1	pre.startle	24	30
T1-4-15	T1	aControl	Ambient	T1-4	4	Loc1	415	UR	1	post.startle	26	30
T1-4-16	T1	aControl	Ambient	T1-4	4	Loc2	416	UR	1	pre.startle	30	30
T1-4-16	T1	aControl	Ambient	T1-4	4	Loc2	416	UR	1	post.startle	26	30
T1-4-17	T1	aControl	Ambient	T1-4	4	Loc1	417	BL	1	pre.startle	30	30
T1-4-17	T1	aControl	Ambient	T1-4	4	Loc1	417	BL	1	post.startle	27	30
T1-4-18	T1	aControl	Ambient	T1-4	4	Loc2	418	UL	1	pre.startle	0	30
T1-4-18	T1	aControl	Ambient	T1-4	4	Loc2	418	UL	1	post.startle	6	30
T1-4-19	T1	aControl	Ambient	T1-4	4	Loc1	419	UR	1	pre.startle	25	30
T1-4-19	T1	aControl	Ambient	T1-4	4	Loc1	419	UR	1	post.startle	16	30
T1-4-20	T1	aControl	Ambient	T1-4	4	Loc2	420	UR	1	pre.startle	30	30
T1-4-20	T1	aControl	Ambient	T1-4	4	Loc2	420	UR	1	post.startle	24	30
T1-5-13	T1	aControl	Ambient	T1-5	5	Loc1	513	UR	1	pre.startle	26	30
T1-5-13	T1	aControl	Ambient	T1-5	5	Loc1	513	UR	1	post.startle	20	30
T1-5-14	T1	aControl	Ambient	T1-5	5	Loc2	514	BL	1	pre.startle	23	30
T1-5-14	T1	aControl	Ambient	T1-5	5	Loc2	514	BL	1	post.startle	20	30
T1-5-15	T1	aControl	Ambient	T1-5	5	Loc1	515	UR	1	pre.startle	2	30
T1-5-15	T1	aControl	Ambient	T1-5	5	Loc1	515	UR	1	post.startle	24	30
T1-5-16	T1	aControl	Ambient	T1-5	5	Loc2	516	UL	1	pre.startle	30	30
T1-5-16	T1	aControl	Ambient	T1-5	5	Loc2	516	UL	1	post.startle	27	30
T1-5-17	T1	aControl	Ambient	T1-5	5	Loc1	517	UR	1	pre.startle	9	30
T1-5-17	T1	aControl	Ambient	T1-5	5	Loc1	517	UR	1	post.startle	12	30
T1-5-18	T1	aControl	Ambient	T1-5	5	Loc2	518	BL	1	pre.startle	27	30
T1-5-18	T1	aControl	Ambient	T1-5	5	Loc2	518	BL	1	post.startle	28	30
T1-5-19	T1	aControl	Ambient	T1-5	5	Loc1	519	BL	1	pre.startle	24	30
T1-5-19	T1	aControl	Ambient	T1-5	5	Loc1	519	BL	1	post.startle	14	30
T1-5-20	T1	aControl	Ambient	T1-5	5	Loc2	520	BR	1	pre.startle	18	30
T1-5-20	T1	aControl	Ambient	T1-5	5	Loc2	520	BR	1	post.startle	12	30
T2-1-13	T2	aControl	Warmed	T2-1	1	Loc1	113	BL	1	pre.startle	0	30
T2-1-13	T2	aControl	Warmed	T2-1	1	Loc1	113	BL	1	post.startle	6	30
T2-1-14	T2	aControl	Warmed	T2-1	1	Loc2	114	BL	1	pre.startle	27	30
T2-1-14	T2	aControl	Warmed	T2-1	1	Loc2	114	BL	1	post.startle	14	30
T2-1-15	T2	aControl	Warmed	T2-1	1	Loc1	115	BL	1	pre.startle	25	30
T2-1-15	T2	aControl	Warmed	T2-1	1	Loc1	115	BL	1	post.startle	19	30
T2-1-16	T2	aControl	Warmed	T2-1	1	Loc2	116	UL	0	pre.startle	0	30
T2-1-16	T2	aControl	Warmed	T2-1	1	Loc2	116	UL	0	post.startle	1	30
T2-1-17	T2	aControl	Warmed	T2-1	1	Loc1	117	BL	1	pre.startle	21	30
T2-1-17	T2	aControl	Warmed	T2-1	1	Loc1	117	BL	1	post.startle	24	30
T2-1-18	T2	aControl	Warmed	T2-1	1	Loc2	118	UR	1	pre.startle	18	30
T2-1-18	T2	aControl	Warmed	T2-1	1	Loc2	118	UR	1	post.startle	22	30
T2-1-19	T2	aControl	Warmed	T2-1	1	Loc1	119	UL	1	pre.startle	0	30
T2-1-19	T2	aControl	Warmed	T2-1	1	Loc1	119	UL	1	post.startle	10	30
T2-1-20	T2	aControl	Warmed	T2-1	1	Loc2	120	BR	1	pre.startle	12	30
T2-1-20	T2	aControl	Warmed	T2-1	1	Loc2	120	BR	1	post.startle	9	30
T2-2-13	T2	aControl	Warmed	T2-2	2	Loc1	213	UR	1	pre.startle	0	30
T2-2-13	T2	aControl	Warmed	T2-2	2	Loc1	213	UR	1	post.startle	10	30
T2-2-14	T2	aControl	Warmed	T2-2	2	Loc2	214	UL	1	pre.startle	28	30
T2-2-14	T2	aControl	Warmed	T2-2	2	Loc2	214	UL	1	post.startle	22	30
T2-2-15	T2	aControl	Warmed	T2-2	2	Loc1	215	BR	1	pre.startle	1	30
T2-2-15	T2	aControl	Warmed	T2-2	2	Loc1	215	BR	1	post.startle	14	30
T2-2-16	T2	aControl	Warmed	T2-2	2	Loc2	216	BL	1	pre.startle	5	30
T2-2-16	T2	aControl	Warmed	T2-2	2	Loc2	216	BL	1	post.startle	9	30
T2-2-17	T2	aControl	Warmed	T2-2	2	Loc1	217	UL	1	pre.startle	0	30
T2-2-17	T2	aControl	Warmed	T2-2	2	Loc1	217	UL	1	post.startle	11	30
T2-2-18	T2	aControl	Warmed	T2-2	2	Loc2	218	BL	1	pre.startle	22	30
T2-2-18	T2	aControl	Warmed	T2-2	2	Loc2	218	BL	1	post.startle	25	30
T2-2-19	T2	aControl	Warmed	T2-2	2	Loc1	219	BL	1	pre.startle	9	30
T2-2-19	T2	aControl	Warmed	T2-2	2	Loc1	219	BL	1	post.startle	5	30
T2-2-20	T2	aControl	Warmed	T2-2	2	Loc2	220	UR	1	pre.startle	4	30
T2-2-20	T2	aControl	Warmed	T2-2	2	Loc2	220	UR	1	post.startle	9	30
T2-3-13	T2	aControl	Warmed	T2-3	3	Loc1	313	UL	1	pre.startle	3	30
T2-3-13	T2	aControl	Warmed	T2-3	3	Loc1	313	UL	1	post.startle	11	30
T2-3-14	T2	aControl	Warmed	T2-3	3	Loc2	314	BR	1	pre.startle	21	30
T2-3-14	T2	aControl	Warmed	T2-3	3	Loc2	314	BR	1	post.startle	9	30
T2-3-15	T2	aControl	Warmed	T2-3	3	Loc1	315	UR	0	pre.startle	21	30
T2-3-15	T2	aControl	Warmed	T2-3	3	Loc1	315	UR	0	post.startle	27	30
T2-3-16	T2	aControl	Warmed	T2-3	3	Loc2	316	BR	1	pre.startle	29	30
T2-3-16	T2	aControl	Warmed	T2-3	3	Loc2	316	BR	1	post.startle	23	30
T2-3-17	T2	aControl	Warmed	T2-3	3	Loc1	317	BR	1	pre.startle	25	30
T2-3-17	T2	aControl	Warmed	T2-3	3	Loc1	317	BR	1	post.startle	26	30
T2-3-18	T2	aControl	Warmed	T2-3	3	Loc2	318	BL	1	pre.startle	6	30
T2-3-18	T2	aControl	Warmed	T2-3	3	Loc2	318	BL	1	post.startle	11	30
T2-3-19	T2	aControl	Warmed	T2-3	3	Loc1	319	BR	1	pre.startle	2	30
T2-3-19	T2	aControl	Warmed	T2-3	3	Loc1	319	BR	1	post.startle	14	30
T2-3-20	T2	aControl	Warmed	T2-3	3	Loc2	320	UR	1	pre.startle	0	30
T2-3-20	T2	aControl	Warmed	T2-3	3	Loc2	320	UR	1	post.startle	13	30
T2-4-13	T2	aControl	Warmed	T2-4	4	Loc1	413	UL	1	pre.startle	2	30
T2-4-13	T2	aControl	Warmed	T2-4	4	Loc1	413	UL	1	post.startle	5	30
T2-4-14	T2	aControl	Warmed	T2-4	4	Loc2	414	BL	1	pre.startle	7	30
T2-4-14	T2	aControl	Warmed	T2-4	4	Loc2	414	BL	1	post.startle	19	30
T2-4-15	T2	aControl	Warmed	T2-4	4	Loc1	415	BL	1	pre.startle	8	30
T2-4-15	T2	aControl	Warmed	T2-4	4	Loc1	415	BL	1	post.startle	12	30
T2-4-16	T2	aControl	Warmed	T2-4	4	Loc2	416	BL	1	pre.startle	2	30
T2-4-16	T2	aControl	Warmed	T2-4	4	Loc2	416	BL	1	post.startle	13	30
T2-4-17	T2	aControl	Warmed	T2-4	4	Loc1	417	BR	1	pre.startle	2	30
T2-4-17	T2	aControl	Warmed	T2-4	4	Loc1	417	BR	1	post.startle	7	30
T2-4-18	T2	aControl	Warmed	T2-4	4	Loc2	418	BR	1	pre.startle	0	30
T2-4-18	T2	aControl	Warmed	T2-4	4	Loc2	418	BR	1	post.startle	5	30
T2-4-19	T2	aControl	Warmed	T2-4	4	Loc1	419	UL	1	pre.startle	4	30
T2-4-19	T2	aControl	Warmed	T2-4	4	Loc1	419	UL	1	post.startle	13	30
T2-4-20	T2	aControl	Warmed	T2-4	4	Loc2	420	BR	1	pre.startle	0	30
T2-4-20	T2	aControl	Warmed	T2-4	4	Loc2	420	BR	1	post.startle	5	30
T2-5-13	T2	aControl	Warmed	T2-5	5	Loc1	513	BR	1	pre.startle	25	30
T2-5-13	T2	aControl	Warmed	T2-5	5	Loc1	513	BR	1	post.startle	11	30
T2-5-14	T2	aControl	Warmed	T2-5	5	Loc2	514	UL	1	pre.startle	4	30
T2-5-14	T2	aControl	Warmed	T2-5	5	Loc2	514	UL	1	post.startle	16	30
T2-5-15	T2	aControl	Warmed	T2-5	5	Loc1	515	BR	1	pre.startle	16	30
T2-5-15	T2	aControl	Warmed	T2-5	5	Loc1	515	BR	1	post.startle	15	30
T2-5-16	T2	aControl	Warmed	T2-5	5	Loc2	516	UR	1	pre.startle	19	30
T2-5-16	T2	aControl	Warmed	T2-5	5	Loc2	516	UR	1	post.startle	22	30
T2-5-17	T2	aControl	Warmed	T2-5	5	Loc1	517	UL	1	pre.startle	0	30
T2-5-17	T2	aControl	Warmed	T2-5	5	Loc1	517	UL	1	post.startle	12	30
T2-5-18	T2	aControl	Warmed	T2-5	5	Loc2	518	UR	1	pre.startle	16	30
T2-5-18	T2	aControl	Warmed	T2-5	5	Loc2	518	UR	1	post.startle	12	30
T2-5-19	T2	aControl	Warmed	T2-5	5	Loc1	519	UL	1	pre.startle	0	30
T2-5-19	T2	aControl	Warmed	T2-5	5	Loc1	519	UL	1	post.startle	15	30
T2-5-20	T2	aControl	Warmed	T2-5	5	Loc2	520	UR	1	pre.startle	24	30
T2-5-20	T2	aControl	Warmed	T2-5	5	Loc2	520	UR	1	post.startle	11	30
T3-1-13	T3	Atrazine	Ambient	T3-1	1	Loc1	113	UR	0	pre.startle	0	30
T3-1-13	T3	Atrazine	Ambient	T3-1	1	Loc1	113	UR	0	post.startle	12	30
T3-1-14	T3	Atrazine	Ambient	T3-1	1	Loc2	114	UL	1	pre.startle	23	30
T3-1-14	T3	Atrazine	Ambient	T3-1	1	Loc2	114	UL	1	post.startle	14	30
T3-1-15	T3	Atrazine	Ambient	T3-1	1	Loc1	115	BR	1	pre.startle	17	30
T3-1-15	T3	Atrazine	Ambient	T3-1	1	Loc1	115	BR	1	post.startle	9	30
T3-1-17	T3	Atrazine	Ambient	T3-1	1	Loc1	117	UR	1	pre.startle	20	30
T3-1-17	T3	Atrazine	Ambient	T3-1	1	Loc1	117	UR	1	post.startle	18	30
T3-1-18	T3	Atrazine	Ambient	T3-1	1	Loc2	118	BR	1	pre.startle	21	30
T3-1-18	T3	Atrazine	Ambient	T3-1	1	Loc2	118	BR	1	post.startle	15	30
T3-1-19	T3	Atrazine	Ambient	T3-1	1	Loc1	119	BR	1	pre.startle	18	30
T3-1-19	T3	Atrazine	Ambient	T3-1	1	Loc1	119	BR	1	post.startle	20	30
T3-1-20	T3	Atrazine	Ambient	T3-1	1	Loc2	120	BL	1	pre.startle	26	30
T3-1-20	T3	Atrazine	Ambient	T3-1	1	Loc2	120	BL	1	post.startle	20	30
T3-2-13	T3	Atrazine	Ambient	T3-2	2	Loc1	213	BR	1	pre.startle	7	30
T3-2-13	T3	Atrazine	Ambient	T3-2	2	Loc1	213	BR	1	post.startle	13	30
T3-2-14	T3	Atrazine	Ambient	T3-2	2	Loc2	214	BR	1	pre.startle	24	30
T3-2-14	T3	Atrazine	Ambient	T3-2	2	Loc2	214	BR	1	post.startle	22	30
T3-2-15	T3	Atrazine	Ambient	T3-2	2	Loc1	215	UL	0	pre.startle	23	30
T3-2-15	T3	Atrazine	Ambient	T3-2	2	Loc1	215	UL	0	post.startle	16	30
T3-2-16	T3	Atrazine	Ambient	T3-2	2	Loc2	216	UL	1	pre.startle	27	30
T3-2-16	T3	Atrazine	Ambient	T3-2	2	Loc2	216	UL	1	post.startle	23	30
T3-2-17	T3	Atrazine	Ambient	T3-2	2	Loc1	217	BR	1	pre.startle	23	30
T3-2-17	T3	Atrazine	Ambient	T3-2	2	Loc1	217	BR	1	post.startle	23	30
T3-2-18	T3	Atrazine	Ambient	T3-2	2	Loc2	218	UL	1	pre.startle	14	30
T3-2-18	T3	Atrazine	Ambient	T3-2	2	Loc2	218	UL	1	post.startle	21	30
T3-2-19	T3	Atrazine	Ambient	T3-2	2	Loc1	219	BR	1	pre.startle	15	30
T3-2-19	T3	Atrazine	Ambient	T3-2	2	Loc1	219	BR	1	post.startle	11	30
T3-2-20	T3	Atrazine	Ambient	T3-2	2	Loc2	220	UL	1	pre.startle	29	30
T3-2-20	T3	Atrazine	Ambient	T3-2	2	Loc2	220	UL	1	post.startle	28	30
T3-3-13	T3	Atrazine	Ambient	T3-3	3	Loc1	313	BR	1	pre.startle	27	30
T3-3-13	T3	Atrazine	Ambient	T3-3	3	Loc1	313	BR	1	post.startle	24	30
T3-3-14	T3	Atrazine	Ambient	T3-3	3	Loc2	314	UR	1	pre.startle	27	30
T3-3-14	T3	Atrazine	Ambient	T3-3	3	Loc2	314	UR	1	post.startle	20	30
T3-3-15	T3	Atrazine	Ambient	T3-3	3	Loc1	315	BL	1	pre.startle	13	30
T3-3-15	T3	Atrazine	Ambient	T3-3	3	Loc1	315	BL	1	post.startle	13	30
T3-1-16	T3	Atrazine	Ambient	T3-1	1	Loc2	116	BL	1	pre.startle	13	30
T3-1-16	T3	Atrazine	Ambient	T3-1	1	Loc2	116	BL	1	post.startle	11	30
T3-3-16	T3	Atrazine	Ambient	T3-3	3	Loc2	316	UL	1	pre.startle	27	30
T3-3-16	T3	Atrazine	Ambient	T3-3	3	Loc2	316	UL	1	post.startle	24	30
T3-3-17	T3	Atrazine	Ambient	T3-3	3	Loc1	317	UR	1	pre.startle	26	30
T3-3-17	T3	Atrazine	Ambient	T3-3	3	Loc1	317	UR	1	post.startle	29	30
T3-3-18	T3	Atrazine	Ambient	T3-3	3	Loc2	318	BR	1	pre.startle	15	30
T3-3-18	T3	Atrazine	Ambient	T3-3	3	Loc2	318	BR	1	post.startle	17	30
T3-3-19	T3	Atrazine	Ambient	T3-3	3	Loc1	319	BL	1	pre.startle	17	30
T3-3-19	T3	Atrazine	Ambient	T3-3	3	Loc1	319	BL	1	post.startle	22	30
T3-3-20	T3	Atrazine	Ambient	T3-3	3	Loc2	320	UL	1	pre.startle	28	30
T3-3-20	T3	Atrazine	Ambient	T3-3	3	Loc2	320	UL	1	post.startle	24	30
T3-4-13	T3	Atrazine	Ambient	T3-4	4	Loc1	413	BL	1	pre.startle	14	30
T3-4-13	T3	Atrazine	Ambient	T3-4	4	Loc1	413	BL	1	post.startle	25	30
T3-4-14	T3	Atrazine	Ambient	T3-4	4	Loc2	414	BR	1	pre.startle	25	30
T3-4-14	T3	Atrazine	Ambient	T3-4	4	Loc2	414	BR	1	post.startle	17	30
T3-4-15	T3	Atrazine	Ambient	T3-4	4	Loc1	415	BR	1	pre.startle	29	30
T3-4-15	T3	Atrazine	Ambient	T3-4	4	Loc1	415	BR	1	post.startle	27	30
T3-4-16	T3	Atrazine	Ambient	T3-4	4	Loc2	416	UL	1	pre.startle	24	30
T3-4-16	T3	Atrazine	Ambient	T3-4	4	Loc2	416	UL	1	post.startle	17	30
T3-4-17	T3	Atrazine	Ambient	T3-4	4	Loc1	417	UR	1	pre.startle	30	30
T3-4-17	T3	Atrazine	Ambient	T3-4	4	Loc1	417	UR	1	post.startle	29	30
T3-4-18	T3	Atrazine	Ambient	T3-4	4	Loc2	418	UR	1	pre.startle	29	30
T3-4-18	T3	Atrazine	Ambient	T3-4	4	Loc2	418	UR	1	post.startle	27	30
T3-4-19	T3	Atrazine	Ambient	T3-4	4	Loc1	419	BL	1	pre.startle	28	30
T3-4-19	T3	Atrazine	Ambient	T3-4	4	Loc1	419	BL	1	post.startle	27	30
T3-4-20	T3	Atrazine	Ambient	T3-4	4	Loc2	420	BL	1	pre.startle	0	30
T3-4-20	T3	Atrazine	Ambient	T3-4	4	Loc2	420	BL	1	post.startle	18	30
T3-5-13	T3	Atrazine	Ambient	T3-5	5	Loc1	513	UL	1	pre.startle	12	30	Abdominal edema – drop tank
T3-5-13	T3	Atrazine	Ambient	T3-5	5	Loc1	513	UL	1	post.startle	26	30	Abdominal edema – drop tank
T3-5-14	T3	Atrazine	Ambient	T3-5	5	Loc2	514	UR	1	pre.startle	27	30	Abdominal edema – drop tank
T3-5-14	T3	Atrazine	Ambient	T3-5	5	Loc2	514	UR	1	post.startle	26	30	Abdominal edema – drop tank
T3-5-15	T3	Atrazine	Ambient	T3-5	5	Loc1	515	BL	1	pre.startle	22	30	Abdominal edema – drop tank
T3-5-15	T3	Atrazine	Ambient	T3-5	5	Loc1	515	BL	1	post.startle	21	30	Abdominal edema – drop tank
T3-5-16	T3	Atrazine	Ambient	T3-5	5	Loc2	516	BR	1	pre.startle	29	30	Abdominal edema – drop tank
T3-5-16	T3	Atrazine	Ambient	T3-5	5	Loc2	516	BR	1	post.startle	23	30	Abdominal edema – drop tank
T3-5-17	T3	Atrazine	Ambient	T3-5	5	Loc1	517	BL	1	pre.startle	27	30	Abdominal edema – drop tank
T3-5-17	T3	Atrazine	Ambient	T3-5	5	Loc1	517	BL	1	post.startle	25	30	Abdominal edema – drop tank
T3-5-18	T3	Atrazine	Ambient	T3-5	5	Loc2	518	UL	1	pre.startle	30	30	Abdominal edema – drop tank
T3-5-18	T3	Atrazine	Ambient	T3-5	5	Loc2	518	UL	1	post.startle	13	30	Abdominal edema – drop tank
T3-5-19	T3	Atrazine	Ambient	T3-5	5	Loc1	519	BR	1	pre.startle	20	30	Abdominal edema – drop tank
T3-5-19	T3	Atrazine	Ambient	T3-5	5	Loc1	519	BR	1	post.startle	20	30	Abdominal edema – drop tank
T3-5-20	T3	Atrazine	Ambient	T3-5	5	Loc2	520	BL	1	pre.startle	28	30	Abdominal edema – drop tank
T3-5-20	T3	Atrazine	Ambient	T3-5	5	Loc2	520	BL	1	post.startle	27	30	Abdominal edema – drop tank
T4-1-13	T4	Atrazine	Warmed	T4-1	1	Loc1	113	UL	1	pre.startle	1	30
T4-1-13	T4	Atrazine	Warmed	T4-1	1	Loc1	113	UL	1	post.startle	18	30
T4-1-14	T4	Atrazine	Warmed	T4-1	1	Loc2	114	BR	1	pre.startle	20	30
T4-1-14	T4	Atrazine	Warmed	T4-1	1	Loc2	114	BR	1	post.startle	17	30
T4-1-15	T4	Atrazine	Warmed	T4-1	1	Loc1	115	UL	1	pre.startle	0	30
T4-1-15	T4	Atrazine	Warmed	T4-1	1	Loc1	115	UL	1	post.startle	19	30
T4-1-16	T4	Atrazine	Warmed	T4-1	1	Loc2	116	UR	1	pre.startle	9	30
T4-1-16	T4	Atrazine	Warmed	T4-1	1	Loc2	116	UR	1	post.startle	7	30
T4-1-17	T4	Atrazine	Warmed	T4-1	1	Loc1	117	BR	0	pre.startle	18	30
T4-1-17	T4	Atrazine	Warmed	T4-1	1	Loc1	117	BR	0	post.startle	12	30
T4-1-18	T4	Atrazine	Warmed	T4-1	1	Loc2	118	BL	1	pre.startle	18	30
T4-1-18	T4	Atrazine	Warmed	T4-1	1	Loc2	118	BL	1	post.startle	22	30
T4-1-19	T4	Atrazine	Warmed	T4-1	1	Loc1	119	BL	1	pre.startle	8	30
T4-1-19	T4	Atrazine	Warmed	T4-1	1	Loc1	119	BL	1	post.startle	12	30
T4-1-20	T4	Atrazine	Warmed	T4-1	1	Loc2	120	UR	1	pre.startle	5	30
T4-1-20	T4	Atrazine	Warmed	T4-1	1	Loc2	120	UR	1	post.startle	9	30
T4-2-13	T4	Atrazine	Warmed	T4-2	2	Loc1	213	UL	1	pre.startle	13	30
T4-2-13	T4	Atrazine	Warmed	T4-2	2	Loc1	213	UL	1	post.startle	13	30
T4-2-14	T4	Atrazine	Warmed	T4-2	2	Loc2	214	UR	1	pre.startle	1	30
T4-2-14	T4	Atrazine	Warmed	T4-2	2	Loc2	214	UR	1	post.startle	14	30
T4-2-15	T4	Atrazine	Warmed	T4-2	2	Loc1	215	BL	1	pre.startle	12	30
T4-2-15	T4	Atrazine	Warmed	T4-2	2	Loc1	215	BL	1	post.startle	22	30
T4-2-16	T4	Atrazine	Warmed	T4-2	2	Loc2	216	BR	1	pre.startle	22	30
T4-2-16	T4	Atrazine	Warmed	T4-2	2	Loc2	216	BR	1	post.startle	18	30
T4-2-17	T4	Atrazine	Warmed	T4-2	2	Loc1	217	BL	1	pre.startle	14	30
T4-2-17	T4	Atrazine	Warmed	T4-2	2	Loc1	217	BL	1	post.startle	12	30
T4-2-18	T4	Atrazine	Warmed	T4-2	2	Loc2	218	UR	1	pre.startle	30	30
T4-2-18	T4	Atrazine	Warmed	T4-2	2	Loc2	218	UR	1	post.startle	20	30
T4-2-19	T4	Atrazine	Warmed	T4-2	2	Loc1	219	UL	0	pre.startle	0	30
T4-2-19	T4	Atrazine	Warmed	T4-2	2	Loc1	219	UL	0	post.startle	0	30
T4-2-20	T4	Atrazine	Warmed	T4-2	2	Loc2	220	BR	1	pre.startle	18	30
T4-2-20	T4	Atrazine	Warmed	T4-2	2	Loc2	220	BR	1	post.startle	4	30
T4-3-13	T4	Atrazine	Warmed	T4-3	3	Loc1	313	UR	1	pre.startle	5	30
T4-3-13	T4	Atrazine	Warmed	T4-3	3	Loc1	313	UR	1	post.startle	21	30
T4-3-14	T4	Atrazine	Warmed	T4-3	3	Loc2	314	UL	1	pre.startle	23	30
T4-3-14	T4	Atrazine	Warmed	T4-3	3	Loc2	314	UL	1	post.startle	7	30
T4-3-15	T4	Atrazine	Warmed	T4-3	3	Loc1	315	UL	1	pre.startle	13	30
T4-3-15	T4	Atrazine	Warmed	T4-3	3	Loc1	315	UL	1	post.startle	26	30
T4-3-16	T4	Atrazine	Warmed	T4-3	3	Loc2	316	UR	1	pre.startle	24	30
T4-3-16	T4	Atrazine	Warmed	T4-3	3	Loc2	316	UR	1	post.startle	24	30
T4-3-17	T4	Atrazine	Warmed	T4-3	3	Loc1	317	UL	1	pre.startle	23	30
T4-3-17	T4	Atrazine	Warmed	T4-3	3	Loc1	317	UL	1	post.startle	20	30
T4-3-18	T4	Atrazine	Warmed	T4-3	3	Loc2	318	UR	1	pre.startle	17	30
T4-3-18	T4	Atrazine	Warmed	T4-3	3	Loc2	318	UR	1	post.startle	25	30
T4-3-19	T4	Atrazine	Warmed	T4-3	3	Loc1	319	UL	1	pre.startle	19	30
T4-3-19	T4	Atrazine	Warmed	T4-3	3	Loc1	319	UL	1	post.startle	21	30
T4-3-20	T4	Atrazine	Warmed	T4-3	3	Loc2	320	BR	1	pre.startle	28	30
T4-3-20	T4	Atrazine	Warmed	T4-3	3	Loc2	320	BR	1	post.startle	25	30
T4-4-13	T4	Atrazine	Warmed	T4-4	4	Loc1	413	BR	1	pre.startle	19	30
T4-4-13	T4	Atrazine	Warmed	T4-4	4	Loc1	413	BR	1	post.startle	13	30
T4-4-14	T4	Atrazine	Warmed	T4-4	4	Loc2	414	UR	1	pre.startle	30	30
T4-4-14	T4	Atrazine	Warmed	T4-4	4	Loc2	414	UR	1	post.startle	2	30
T4-4-15	T4	Atrazine	Warmed	T4-4	4	Loc1	415	UL	1	pre.startle	0	30
T4-4-15	T4	Atrazine	Warmed	T4-4	4	Loc1	415	UL	1	post.startle	1	30
T4-4-16	T4	Atrazine	Warmed	T4-4	4	Loc2	416	BR	1	pre.startle	0	30
T4-4-16	T4	Atrazine	Warmed	T4-4	4	Loc2	416	BR	1	post.startle	8	30
T4-4-17	T4	Atrazine	Warmed	T4-4	4	Loc1	417	UL	1	pre.startle	0	30
T4-4-17	T4	Atrazine	Warmed	T4-4	4	Loc1	417	UL	1	post.startle	10	30
T4-4-18	T4	Atrazine	Warmed	T4-4	4	Loc2	418	BL	1	pre.startle	13	30
T4-4-18	T4	Atrazine	Warmed	T4-4	4	Loc2	418	BL	1	post.startle	11	30
T4-4-19	T4	Atrazine	Warmed	T4-4	4	Loc1	419	BR	1	pre.startle	22	30
T4-4-19	T4	Atrazine	Warmed	T4-4	4	Loc1	419	BR	1	post.startle	17	30
T4-4-20	T4	Atrazine	Warmed	T4-4	4	Loc2	420	UL	1	pre.startle	0	30
T4-4-20	T4	Atrazine	Warmed	T4-4	4	Loc2	420	UL	1	post.startle	6	30
T4-5-13	T4	Atrazine	Warmed	T4-5	5	Loc1	513	BL	1	pre.startle	1	30
T4-5-13	T4	Atrazine	Warmed	T4-5	5	Loc1	513	BL	1	post.startle	8	30
T4-5-14	T4	Atrazine	Warmed	T4-5	5	Loc2	514	BR	1	pre.startle	28	30
T4-5-14	T4	Atrazine	Warmed	T4-5	5	Loc2	514	BR	1	post.startle	24	30
T4-5-15	T4	Atrazine	Warmed	T4-5	5	Loc1	515	UL	1	pre.startle	9	30
T4-5-15	T4	Atrazine	Warmed	T4-5	5	Loc1	515	UL	1	post.startle	5	30
T4-5-16	T4	Atrazine	Warmed	T4-5	5	Loc2	516	BL	1	pre.startle	21	30
T4-5-16	T4	Atrazine	Warmed	T4-5	5	Loc2	516	BL	1	post.startle	17	30
T4-5-17	T4	Atrazine	Warmed	T4-5	5	Loc1	517	BR	1	pre.startle	27	30
T4-5-17	T4	Atrazine	Warmed	T4-5	5	Loc1	517	BR	1	post.startle	18	30
T4-5-18	T4	Atrazine	Warmed	T4-5	5	Loc2	518	BR	1	pre.startle	0	30
T4-5-18	T4	Atrazine	Warmed	T4-5	5	Loc2	518	BR	1	post.startle	7	30
T4-5-19	T4	Atrazine	Warmed	T4-5	5	Loc1	519	UR	1	pre.startle	0	30
T4-5-19	T4	Atrazine	Warmed	T4-5	5	Loc1	519	UR	1	post.startle	6	30
T4-5-20	T4	Atrazine	Warmed	T4-5	5	Loc2	520	UL	0	pre.startle	0	30
T4-5-20	T4	Atrazine	Warmed	T4-5	5	Loc2	520	UL	0	post.startle	3	30

## Sheet: GS46-Survival
Tank_ID	Treatment	Block	Pesticide	Temperature	Lived	Died	Notes
T1-1	T1	1	Acontrol	Ambient	40	0
T1-2	T1	2	Acontrol	Ambient	38	2	Abdominal edema – drop tank
T1-3	T1	3	Acontrol	Ambient	39	1
T1-4	T1	4	Acontrol	Ambient	38	2
T1-5	T1	5	Acontrol	Ambient	38	2
T2-1	T2	1	Acontrol	Warmed	39	1
T2-2	T2	2	Acontrol	Warmed	39	1
T2-3	T2	3	Acontrol	Warmed	34	6
T2-4	T2	4	Acontrol	Warmed	35	5
T2-5	T2	5	Acontrol	Warmed	34	4	Two metamorphs died in liner.
T3-1	T3	1	Atrazine	Ambient	40	0
T3-2	T3	2	Atrazine	Ambient	39	1
T3-3	T3	3	Atrazine	Ambient	40	0
T3-4	T3	4	Atrazine	Ambient	37	3
T3-5	T3	5	Atrazine	Ambient	38	2	Abdominal edema – drop tank
T4-1	T4	1	Atrazine	Warmed	37	2	One metamorph died in liner.
T4-2	T4	2	Atrazine	Warmed	37	3
T4-3	T4	3	Atrazine	Warmed	40	0
T4-4	T4	4	Atrazine	Warmed	38	2
T4-5	T4	5	Atrazine	Warmed	38	2

## Sheet: GS46-Response
Tank_ID	Frog_ID	Glucose	Body_Weight	SVL	Femur2	Tibiofibular2	Sex	Days	Assay	BKA	Date	GS	CompletedMetamorphosis	Time	Survived	Dead	cAvg_distance	cAvg_prods	Max_distance	Jumped_to_end	PassFail	Avg_distance_meters	Avg_prods	RBC	Lympho	Eosino	Mono	Neutro	WBC	Leuks_User	Liver_Weight	HepatoSom	Treatment	Block	Temperature	Pesticide	Notes
T1-1	M-T1-1-1		2.4716	33.91	12.86	13.05	NA	54			10-07-2023	46	1	13:31:00	1	0	0.3305	0.875	0.413	0	0		0.9										T1	1	Ambient	Acontrol
T1-1	M-T1-1-10	2.2	3.577	38.49	13.77	15.57	M	55			11-07-2023	46	1	09:41:00	1	0								2147	171	6	0	1	186	MR	0.097	2.78736	T1	1	Ambient	Acontrol
T1-1	M-T1-1-11		2.8983	35.55	14.51	14.7	NA	55			11-07-2023	46	1	11:15:00	1	0	0.283	0	0.445	0	1	0.2629	0										T1	1	Ambient	Acontrol
T1-1	M-T1-1-12	3.3	3.441	35.59	13.83	13.12	M	55	4	34.2593	11-07-2023	46	1	09:51:00	1	0															0.08	2.38024	T1	1	Ambient	Acontrol
T1-1	M-T1-1-13		3.4802	36.1	13.37	14.13	NA	55			11-07-2023	46	1	11:20:00	1	0	0.377444	0	0.469	0	1	0.3532	0										T1	1	Ambient	Acontrol
T1-1	M-T1-1-14	2.7	3.4868	40.1	16.27	15.2	M	56	2	55.7355	12-07-2023	46	1	10:21:00	1	0															0.092	2.71003	T1	1	Ambient	Acontrol
T1-1	M-T1-1-15		3.383	37.48	14.01	14.7	NA	56			12-07-2023	46	1	13:34:00	1	0	0.3492	0	0.455	0	1	0.3492	0										T1	1	Ambient	Acontrol
T1-1	M-T1-1-16	1.4	3.2269	38.18	15.9	13.73	F	56			12-07-2023	46	1	10:29:00	1	0															0.073	2.31459	T1	1	Ambient	Acontrol
T1-1	M-T1-1-17		3.492	39.34	14.93	16.02	NA	56			12-07-2023	46	1	13:38:00	1	0	0.2132	0	0.392	0	1	0.2132	0										T1	1	Ambient	Acontrol
T1-1	M-T1-1-18	1.4	2.6716	34.57	12.36	11.68	F	56			12-07-2023	46	1	10:33:00	1	0															0.073	2.8092	T1	1	Ambient	Acontrol
T1-1	M-T1-1-19		3.025	38.99	13.05	14.94	NA	56			12-07-2023	46	1	13:41:00	1	0	0.268444	0	0.475	0	1	0.2483	0										T1	1	Ambient	Acontrol
T1-1	M-T1-1-2	2.2	3.6334	38.54	13.59	15.39	M	54	5	52.4712	10-07-2023	46	1	11:54:00	1	0								7345	387	11	2	6	407	ZS	0.092	2.59784	T1	1	Ambient	Acontrol
T1-1	M-T1-1-20	1.6	2.803	38.46	13.8	15.61	F	56			12-07-2023	46	1	10:40:00	1	0															0.077	2.82465	T1	1	Ambient	Acontrol
T1-1	M-T1-1-21							57			13-07-2023	46	1	10:05:00	1	0																	T1	1	Ambient	Acontrol
T1-1	M-T1-1-22							57			13-07-2023	46	1	10:06:00	1	0																	T1	1	Ambient	Acontrol
T1-1	M-T1-1-23							57			13-07-2023	46	1	10:09:00	1	0																	T1	1	Ambient	Acontrol
T1-1	M-T1-1-24							57			13-07-2023	46	1	11:50:00	1	0																	T1	1	Ambient	Acontrol
T1-1	M-T1-1-25							57			13-07-2023	46	1	11:53:00	1	0																	T1	1	Ambient	Acontrol
T1-1	M-T1-1-26							58			14-07-2023	46	1	10:00:00	1	0																	T1	1	Ambient	Acontrol
T1-1	M-T1-1-27							58			14-07-2023	46	1	10:04:00	1	0																	T1	1	Ambient	Acontrol
T1-1	M-T1-1-28							58			14-07-2023	46	1	10:07:00	1	0																	T1	1	Ambient	Acontrol
T1-1	M-T1-1-29							61			17-07-2023	46	1	11:29:00	1	0																	T1	1	Ambient	Acontrol
T1-1	M-T1-1-3		3.7073	35.72	12.76	14.51	NA	54			10-07-2023	46	1	13:34:00	1	0	0.3272	0	0.494	0	1	0.3272	0										T1	1	Ambient	Acontrol
T1-1	M-T1-1-30							61			17-07-2023	46	1	11:29:00	1	0																	T1	1	Ambient	Acontrol
T1-1	M-T1-1-31							61			17-07-2023	46	1	11:29:00	1	0																	T1	1	Ambient	Acontrol
T1-1	M-T1-1-32							61			17-07-2023	46	1	11:32:00	1	0																	T1	1	Ambient	Acontrol
T1-1	M-T1-1-33							61			17-07-2023	45	0	11:32:00	1	0																	T1	1	Ambient	Acontrol
T1-1	M-T1-1-34							61			17-07-2023	46	1	11:33:00	1	0																	T1	1	Ambient	Acontrol
T1-1	M-T1-1-35							61			17-07-2023	46	1	11:35:00	1	0																	T1	1	Ambient	Acontrol
T1-1	M-T1-1-36							61			17-07-2023	46	1	11:36:00	1	0																	T1	1	Ambient	Acontrol
T1-1	M-T1-1-37							61			17-07-2023	46	1	11:37:00	1	0																	T1	1	Ambient	Acontrol
T1-1	M-T1-1-38							61			17-07-2023	46	1	11:40:00	1	0																	T1	1	Ambient	Acontrol
T1-1	M-T1-1-39							61			17-07-2023	44	0	11:41:00	1	0																	T1	1	Ambient	Acontrol
T1-1	M-T1-1-4		3.2594	36.86	12.68	15.38	F	54			10-07-2023	46	1	12:03:00	1	0								3620	96	3	0	3	107	ZS	0.086	2.71003	T1	1	Ambient	Acontrol
T1-1	M-T1-1-40							61			17-07-2023	43	0	11:42:00	1	0																	T1	1	Ambient	Acontrol
T1-1	M-T1-1-5		2.7049	33.39	13.95	13.9	NA	55			11-07-2023	46	1	11:04:00	1	0	0.2467	0.1	0.369	0	1	0.2467	0.1										T1	1	Ambient	Acontrol
T1-1	M-T1-1-6		3.6925	35.75	14.88	15.47	M	55			11-07-2023	46	1	09:28:00	1	0								3470	175	2	0	2	181	MR	0.089	2.46982	T1	1	Ambient	Acontrol
T1-1	M-T1-1-7		2.7909	34.79	14.96	14.62	NA	55			11-07-2023	46	1	11:10:00	1	0	0.419	0	0.555	1	1	0.3176	0										T1	1	Ambient	Acontrol
T1-1	M-T1-1-8	1.9	2.9495	36.56	14.12	14.43	F	55	3	42.6689	11-07-2023	46	1	09:35:00	1	0								5915	98	0	7	8	130	MR	0.098	3.43679	T1	1	Ambient	Acontrol
T1-1	M-T1-1-9		3.1667	36.13	14.08	14.8	NA	55			11-07-2023	46	1	11:12:00	1	0	0.415429	0	0.449	1	1	0.3561	0.3										T1	1	Ambient	Acontrol
T1-2	M-T1-2-1		3.206	39.35	14.16	15.74	NA	56			12-07-2023	46	1	13:44:00	1	0	0.257667	0	0.429	0	1	0.2384	0										T1	2	Ambient	Acontrol	Abdominal edema – drop tank
T1-2	M-T1-2-10	1.8	3.2291	38.46	13.52	15.7	F	58	2	57.3549	14-07-2023	46	1	12:45:00	1	0								4923	79	1	2	3	85	MR	0.107	3.42718	T1	2	Ambient	Acontrol	Abdominal edema – drop tank
T1-2	M-T1-2-11		3.409	34.95	13.53	13.55	NA	58			14-07-2023	46	1	11:58:00	1	0	0.2509	0.4	0.358	0	1	0.2509	0.4										T1	2	Ambient	Acontrol	Abdominal edema – drop tank
T1-2	M-T1-2-12	1.4	2.7359	35.53	12.66	14.77	M	58	3	33.1137	14-07-2023	46	1	12:51:00	1	0															0.078	2.93465	T1	2	Ambient	Acontrol	Abdominal edema – drop tank
T1-2	M-T1-2-13		2.92	39.5	12.69	14.46	NA	61			17-07-2023	46	1	10:55:00	1	0		1.5	0.148	0	0		1.5										T1	2	Ambient	Acontrol	Abdominal edema – drop tank
T1-2	M-T1-2-14	1.8	2.8957	41.93	13.62	17.25	F	61			17-07-2023	46	1	09:41:00	1	0															0.064	2.26013	T1	2	Ambient	Acontrol	Abdominal edema – drop tank
T1-2	M-T1-2-15		3.309	36.38	13.57	14.02	NA	61			17-07-2023	46	1	10:56:00	1	0	0.218625	0	0.392	0	1	0.185	0										T1	2	Ambient	Acontrol	Abdominal edema – drop tank
T1-2	M-T1-2-16	2.1	3.5426	39.89	13.16	16.23	M	61			17-07-2023	46	1	09:51:00	1	0															0.097	2.81518	T1	2	Ambient	Acontrol	Abdominal edema – drop tank
T1-2	M-T1-2-17		2.919	39.1	14.12	15.32	NA	61			17-07-2023	46	1	10:58:00	1	0	0.188667	0.7	0.381	0	1	0.1712	0.7										T1	2	Ambient	Acontrol	Abdominal edema – drop tank
T1-2	M-T1-2-18	2.8	3.3563	39.53	13.03	15.08	F	61	4	36.1111	17-07-2023	46	1	10:02:00	1	0															0.095	2.91295	T1	2	Ambient	Acontrol	Abdominal edema – drop tank
T1-2	M-T1-2-19		2.752	39.21	12.93	14.19	NA	61			17-07-2023	46	1	11:01:00	1	0	0.087	0.7	0.209	0	1	0.096	0.7										T1	2	Ambient	Acontrol	Abdominal edema – drop tank
T1-2	M-T1-2-2	2.9	4.1562	37.15	14.44	13.72	M	56			12-07-2023	46	1	10:46:00	1	0								5017	94	1	1	4	109	ZS	0.143	3.56324	T1	2	Ambient	Acontrol	Abdominal edema – drop tank
T1-2	M-T1-2-20	3	3.9558	38.01	13.92	15.27	F	61			17-07-2023	46	1	10:11:00	1	0															0.123	3.20914	T1	2	Ambient	Acontrol	Abdominal edema – drop tank
T1-2	M-T1-2-21							61			17-07-2023	46	1	12:08:00	1	0																	T1	2	Ambient	Acontrol	Abdominal edema – drop tank
T1-2	M-T1-2-22							61			17-07-2023	46	1	12:09:00	1	0																	T1	2	Ambient	Acontrol	Abdominal edema – drop tank
T1-2	M-T1-2-23							61			17-07-2023	46	1	12:10:00	1	0																	T1	2	Ambient	Acontrol	Abdominal edema – drop tank
T1-2	M-T1-2-24							61			17-07-2023	46	1	12:14:00	1	0																	T1	2	Ambient	Acontrol	Abdominal edema – drop tank
T1-2	M-T1-2-25							61			17-07-2023	46	1	12:15:00	1	0																	T1	2	Ambient	Acontrol	Abdominal edema – drop tank
T1-2	M-T1-2-26							61			17-07-2023	46	1	12:16:00	1	0																	T1	2	Ambient	Acontrol	Abdominal edema – drop tank
T1-2	M-T1-2-27							61			17-07-2023	46	1	12:18:00	1	0																	T1	2	Ambient	Acontrol	Abdominal edema – drop tank
T1-2	M-T1-2-28							61			17-07-2023	46	1	12:18:00	1	0																	T1	2	Ambient	Acontrol	Abdominal edema – drop tank
T1-2	M-T1-2-29							61			17-07-2023	46	1	12:19:00	1	0																	T1	2	Ambient	Acontrol	Abdominal edema – drop tank
T1-2	M-T1-2-3		2.6096	36.68	15.75	14.29	NA	57			13-07-2023	46	1	14:26:00	1	0	0.2501	0	0.434	0	1	0.2501	0										T1	2	Ambient	Acontrol	Abdominal edema – drop tank
T1-2	M-T1-2-30							61			17-07-2023	46	1	12:22:00	1	0																	T1	2	Ambient	Acontrol	Abdominal edema – drop tank
T1-2	M-T1-2-31							61			17-07-2023	46	1	12:23:00	1	0																	T1	2	Ambient	Acontrol	Abdominal edema – drop tank
T1-2	M-T1-2-32							61			17-07-2023	46	1	12:24:00	1	0																	T1	2	Ambient	Acontrol	Abdominal edema – drop tank
T1-2	M-T1-2-33							61			17-07-2023	46	1	12:26:00	1	0																	T1	2	Ambient	Acontrol	Abdominal edema – drop tank
T1-2	M-T1-2-34							61			17-07-2023	44	0	12:28:00	1	0																	T1	2	Ambient	Acontrol	Abdominal edema – drop tank
T1-2	M-T1-2-35							61			17-07-2023	45	0	12:29:00	1	0																	T1	2	Ambient	Acontrol	Abdominal edema – drop tank
T1-2	M-T1-2-36							61			17-07-2023	45	0	12:31:00	1	0																	T1	2	Ambient	Acontrol	Abdominal edema – drop tank
T1-2	M-T1-2-37							61			17-07-2023	46	1	12:32:00	1	0																	T1	2	Ambient	Acontrol	Abdominal edema – drop tank
T1-2	M-T1-2-38							61			17-07-2023	41	0	12:32:00	1	0																	T1	2	Ambient	Acontrol	Abdominal edema – drop tank
T1-2	M-T1-2-39														0	1																	T1	2	Ambient	Acontrol	Abdominal edema – drop tank
T1-2	M-T1-2-4	3.8	4.163	43.17	15.04	17.08	F	57	5	52.2681	13-07-2023	46	1	10:39:00	1	0								5768	108	2	0	1	115	ZS	0.125	3.09559	T1	2	Ambient	Acontrol	Abdominal edema – drop tank
T1-2	M-T1-2-40														0	1																	T1	2	Ambient	Acontrol	Abdominal edema – drop tank
T1-2	M-T1-2-5		3.918	39.53	15.12	15.13	NA	57			13-07-2023	46	1	14:30:00	1	0	0.463333	0	0.529	1	1	0.3694	0										T1	2	Ambient	Acontrol	Abdominal edema – drop tank
T1-2	M-T1-2-6	1.3	3.9103	40.04	16	16.29	F	58			14-07-2023	46	1	12:30:00	1	0								2219	50	0	0	4	62	ZS	0.141	3.74075	T1	2	Ambient	Acontrol	Abdominal edema – drop tank
T1-2	M-T1-2-7		3.1813	36.62	14.07	14.25	NA	58			14-07-2023	46	1	11:54:00	1	0	0.2619	0	0.451	0	1	0.2619	0										T1	2	Ambient	Acontrol	Abdominal edema – drop tank
T1-2	M-T1-2-8	1.3	2.8355	38.68	12.84	16.03	M	58			14-07-2023	46	1	12:38:00	1	0								5775	125	1	3	6	139	ZS	0.085	3.09035	T1	2	Ambient	Acontrol	Abdominal edema – drop tank
T1-2	M-T1-2-9		2.6531	33.56	13.85	13.95	NA	58			14-07-2023	46	1	11:55:00	1	0		0.833333	0.166	0	0		0.8										T1	2	Ambient	Acontrol	Abdominal edema – drop tank
T1-3	M-T1-3-1		2.7322	33.43	13.43	14.02	NA	54			10-07-2023	46	1	13:39:00	1	0	0.1386	0	0.224	0	1	0.1386	0										T1	3	Ambient	Acontrol
T1-3	M-T1-3-10	1.6	2.6864	33.59	14.33	13.13	M	56			12-07-2023	46	1	11:16:00	1	0								5164	118	0	1	5	137	ZS	0.063	2.40146	T1	3	Ambient	Acontrol
T1-3	M-T1-3-11		2.662	35.42	13.82	13.75	NA	56			12-07-2023	46	1	13:47:00	1	0	0.2818	0	0.456	0	1	0.2818	0										T1	3	Ambient	Acontrol
T1-3	M-T1-3-12	1.4	2.754	33.11	14.06	12.94	F	56	2	25.2362	12-07-2023	46	1	11:23:00	1	0															0.062	2.30312	T1	3	Ambient	Acontrol
T1-3	M-T1-3-13		2.893	36.09	13.66	13.58	NA	56			12-07-2023	46	1	13:49:00	1	0		0.8	0.311	0	0		0.8										T1	3	Ambient	Acontrol
T1-3	M-T1-3-14	1.6	2.5557	33.31	12.95	12.99	M	56			12-07-2023	46	1	11:28:00	1	0															0.059	2.36312	T1	3	Ambient	Acontrol
T1-3	M-T1-3-15		3.117	36.76	14.54	15.38	NA	56			12-07-2023	46	1	13:51:00	1	0	0.2066	0.3	0.402	0	1	0.2066	0.3										T1	3	Ambient	Acontrol
T1-3	M-T1-3-16	0.8	3.1683	36.92	15.2	13.42	M	56	3	25.5354	12-07-2023	46	1	11:33:00	1	0															0.072	2.32536	T1	3	Ambient	Acontrol
T1-3	M-T1-3-17		3.2523	37.58	15.67	15.37	NA	57			13-07-2023	46	1	14:34:00	1	0	0.2593	0.4	0.376	0	1	0.2593	0.4										T1	3	Ambient	Acontrol
T1-3	M-T1-3-18	2.4	2.9358	35.68	12.92	15.19	M	57	5	52.8775	13-07-2023	46	1	10:52:00	1	0															0.072	2.51414	T1	3	Ambient	Acontrol
T1-3	M-T1-3-19		2.746	37.33	14.27	14.46	NA	57			13-07-2023	46	1	14:43:00	1	0	0.1468	0	0.247	0	1	0.1468	0										T1	3	Ambient	Acontrol
T1-3	M-T1-3-2	1.9	2.482	33.14	14.65	13.25	M	54			10-07-2023	46	1	12:41:00	1	0								3645	54	2	0	5	70	ZS	0.058	2.39274	T1	3	Ambient	Acontrol
T1-3	M-T1-3-20	2.3	3.302	41.19	13.91	15.46	M	57	4	23.4568	13-07-2023	46	1	10:58:00	1	0															0.074	2.29244	T1	3	Ambient	Acontrol
T1-3	M-T1-3-21							57			13-07-2023	46	1	13:45:00	1	0																	T1	3	Ambient	Acontrol
T1-3	M-T1-3-22							57			13-07-2023	46	1	13:46:00	1	0																	T1	3	Ambient	Acontrol
T1-3	M-T1-3-23							57			13-07-2023	46	1	13:47:00	1	0																	T1	3	Ambient	Acontrol
T1-3	M-T1-3-24							57			13-07-2023	46	1	13:48:00	1	0																	T1	3	Ambient	Acontrol
T1-3	M-T1-3-25							57			13-07-2023	46	1	13:52:00	1	0																	T1	3	Ambient	Acontrol
T1-3	M-T1-3-26							57			13-07-2023	46	1	13:53:00	1	0																	T1	3	Ambient	Acontrol
T1-3	M-T1-3-27							57			13-07-2023	46	1	13:55:00	1	0																	T1	3	Ambient	Acontrol
T1-3	M-T1-3-28							57			13-07-2023	46	1	13:57:00	1	0																	T1	3	Ambient	Acontrol
T1-3	M-T1-3-29							58			14-07-2023	46	1	10:45:00	1	0																	T1	3	Ambient	Acontrol
T1-3	M-T1-3-3		3.8978	37.91	14.32	15.52		54			10-07-2023	46	1	13:42:00	1	0		0.857143	0.252	0	0		0.9										T1	3	Ambient	Acontrol
T1-3	M-T1-3-30							58			14-07-2023	46	1	10:49:00	1	0																	T1	3	Ambient	Acontrol
T1-3	M-T1-3-31							58			14-07-2023	46	1	10:52:00	1	0																	T1	3	Ambient	Acontrol
T1-3	M-T1-3-32							58			14-07-2023	46	1	10:55:00	1	0																	T1	3	Ambient	Acontrol
T1-3	M-T1-3-33							58			14-07-2023	46	1	10:57:00	1	0																	T1	3	Ambient	Acontrol
T1-3	M-T1-3-34							61			17-07-2023	45	0	13:14:00	1	0																	T1	3	Ambient	Acontrol
T1-3	M-T1-3-35							61			17-07-2023	46	1	13:14:00	1	0																	T1	3	Ambient	Acontrol
T1-3	M-T1-3-36							61			17-07-2023	46	1	13:15:00	1	0																	T1	3	Ambient	Acontrol
T1-3	M-T1-3-37							61			17-07-2023	46	1	13:21:00	1	0																	T1	3	Ambient	Acontrol
T1-3	M-T1-3-38							61			17-07-2023	44	0	13:22:00	1	0																	T1	3	Ambient	Acontrol
T1-3	M-T1-3-39							61			17-07-2023	45	0	13:23:00	1	0																	T1	3	Ambient	Acontrol
T1-3	M-T1-3-4		2.784	34.58	13.09	14.39	M	54			10-07-2023	46	1	12:46:00	1	0								2568	79	1	0	5	95	ZS	0.096	3.57143	T1	3	Ambient	Acontrol
T1-3	M-T1-3-40														0	1																	T1	3	Ambient	Acontrol
T1-3	M-T1-3-5		2.9451	33.66	13.98	13.82	NA	54			10-07-2023	46	1	13:46:00	1	0			0.437	0	1	0.2093	0.6										T1	3	Ambient	Acontrol
T1-3	M-T1-3-6	2.3	2.9065	33.19	13.49	12.04	M	55			11-07-2023	46	1	10:12:00	1	0								4653	146	5	4	6	169	ZS	0.068	2.39563	T1	3	Ambient	Acontrol
T1-3	M-T1-3-7		3.22	35.81	14.07	15.54	NA	55			11-07-2023	46	1	11:19:00	1	0	0.3163	0	0.559	0	1	0.3163	0										T1	3	Ambient	Acontrol
T1-3	M-T1-3-8	1.2	2.9758	35.31	13.65	13.03	F	56			12-07-2023	46	1	10:18:00	1	0								3345	105	1	1	1	111	ZS	0.069	2.37374	T1	3	Ambient	Acontrol
T1-3	M-T1-3-9		2.7441	33.99	13.54	12.88	NA	55			11-07-2023	46	1	11:32:00	1	0	0.208	0.2	0.317	0	1	0.1863	0.2										T1	3	Ambient	Acontrol
T1-4	M-T1-4-1		2.9927	37.31	14.01	14.33	NA	54			10-07-2023	46	1	13:50:00	1	0	0.2474	0.4	0.491	0	1	0.2474	0.4										T1	4	Ambient	Acontrol
T1-4	M-T1-4-10	2.8	3.9294	41.77	13.76	16.44	M	57	3	32.7842	13-07-2023	46	1	12:30:00	1	0								4894	102	1	2	7	117	ZS	0.12	3.1501	T1	4	Ambient	Acontrol
T1-4	M-T1-4-11		2.769	37.46	14.13	15.43	NA	57			13-07-2023	46	1	15:01:00	1	0		0.777778	0.279	0	0		0.8										T1	4	Ambient	Acontrol
T1-4	M-T1-4-12	0.7	3.1128	38.91	13.87	15.51	F	57			13-07-2023	46	1	12:37:00	1	0															0.099	3.28489	T1	4	Ambient	Acontrol
T1-4	M-T1-4-13		2.523	36.45	12.5	13.93	NA	57			13-07-2023	46	1	15:05:00	1	0	0.2652	0	0.43	0	1	0.2652	0										T1	4	Ambient	Acontrol
T1-4	M-T1-4-14	2.1	3.0685	36.19	13.29	15.5	M	57			13-07-2023	46	1	12:44:00	1	0															0.089	2.98708	T1	4	Ambient	Acontrol
T1-4	M-T1-4-15		2.949	37.85	13.36	15.35	NA	57			13-07-2023	46	1	15:07:00	1	0	0.19675	0.3	0.331	0	1	0.1754	0.3										T1	4	Ambient	Acontrol
T1-4	M-T1-4-16	2.2	2.3558	34.97	12.57	13.49	F	57			13-07-2023	46	1	13:59:00	1	0															0.079	3.46978	T1	4	Ambient	Acontrol
T1-4	M-T1-4-17		3.182	38.4	12.82	14.72	NA	57			13-07-2023	46	1	15:13:00	1	0	0.19	0.1	0.355	0	1	0.1751	0.1										T1	4	Ambient	Acontrol
T1-4	M-T1-4-18		3.5998	40.16	13.83	16.42	F	58			14-07-2023	46	1	12:57:00	1	0															0.096	2.73988	T1	4	Ambient	Acontrol
T1-4	M-T1-4-19		2.6815	32.32	10.93	10.47	NA	58			14-07-2023	46	1	12:04:00	1	0	0.2603	0	0.44	0	1	0.2603	0										T1	4	Ambient	Acontrol
T1-4	M-T1-4-2		3.2938	35.82	14.92	14.46	M	56	4	25.6173	12-07-2023	46	1	12:26:00	1	0								9093	137	1	0	13	187	ZS	0.101	3.16337	T1	4	Ambient	Acontrol
T1-4	M-T1-4-20	1.2	2.8796	36.68	14.12	16.3	M	58			14-07-2023	46	1	13:04:00	1	0															0.081	2.8943	T1	4	Ambient	Acontrol
T1-4	M-T1-4-21							58			14-07-2023	46	1	13:22:00	1	0																	T1	4	Ambient	Acontrol
T1-4	M-T1-4-22							58			14-07-2023	46	1	13:23:00	1	0																	T1	4	Ambient	Acontrol
T1-4	M-T1-4-23							58			14-07-2023	46	1	13:24:00	1	0																	T1	4	Ambient	Acontrol
T1-4	M-T1-4-24							58			14-07-2023	46	1	13:24:00	1	0																	T1	4	Ambient	Acontrol
T1-4	M-T1-4-25							58			14-07-2023	46	1	13:25:00	1	0																	T1	4	Ambient	Acontrol
T1-4	M-T1-4-26							61			17-07-2023	46	1	13:33:00	1	0																	T1	4	Ambient	Acontrol
T1-4	M-T1-4-27							61			17-07-2023	46	1	13:34:00	1	0																	T1	4	Ambient	Acontrol
T1-4	M-T1-4-28							61			17-07-2023	46	1	13:35:00	1	0																	T1	4	Ambient	Acontrol
T1-4	M-T1-4-29							61			17-07-2023	46	1	13:39:00	1	0																	T1	4	Ambient	Acontrol
T1-4	M-T1-4-3		2.589	33.24	12.82	13.1	NA	56			12-07-2023	46	1	13:54:00	1	0	0.3209	0.3	0.474	0	1	0.3209	0.3										T1	4	Ambient	Acontrol
T1-4	M-T1-4-30							61			17-07-2023	46	1	13:40:00	1	0																	T1	4	Ambient	Acontrol
T1-4	M-T1-4-31							61			17-07-2023	46	1	13:41:00	1	0																	T1	4	Ambient	Acontrol
T1-4	M-T1-4-32							61			17-07-2023	45	0	14:07:00	1	0																	T1	4	Ambient	Acontrol
T1-4	M-T1-4-33							61			17-07-2023	46	1	14:08:00	1	0																	T1	4	Ambient	Acontrol
T1-4	M-T1-4-34							61			17-07-2023	46	1	14:09:00	1	0																	T1	4	Ambient	Acontrol
T1-4	M-T1-4-35							61			17-07-2023	45	0	14:12:00	1	0																	T1	4	Ambient	Acontrol
T1-4	M-T1-4-36							61			17-07-2023	46	1	14:12:00	1	0																	T1	4	Ambient	Acontrol
T1-4	M-T1-4-37							61			17-07-2023	42	0	14:13:00	1	0																	T1	4	Ambient	Acontrol
T1-4	M-T1-4-38							61			17-07-2023	41	0	14:15:00	1	0																	T1	4	Ambient	Acontrol
T1-4	M-T1-4-39							61			17-07-2023	46	1		0	1																	T1	4	Ambient	Acontrol
T1-4	M-T1-4-4	1.1	2.8897	34.98	13.15	14.64	M	56	5	16.1137	12-07-2023	46	1	12:31:00	1	0								4585	95	4	0	10	116	ZS	0.085	3.03063	T1	4	Ambient	Acontrol
T1-4	M-T1-4-40							58			14-07-2023	44	0		0	1																	T1	4	Ambient	Acontrol
T1-4	M-T1-4-5		2.694	35.54	13.69	14.91	NA	56			12-07-2023	46	1	13:56:00	1	0	0.230333	0	0.36	0	1	0.2353	0										T1	4	Ambient	Acontrol
T1-4	M-T1-4-6	1.4	2.7386	34.03	12.43	11.92	F	56	2	59.874	12-07-2023	46	1	12:36:00	1	0								4646	287	5	2	22	350	ZS	0.065	2.43118	T1	4	Ambient	Acontrol
T1-4	M-T1-4-7		3.372	39.52	14.43	16.22	NA	56			12-07-2023	46	1	13:58:00	1	0	0.418	0	0.492	1	1	0.369	0.1										T1	4	Ambient	Acontrol
T1-4	M-T1-4-8	1.5	3.8757	38.29	14	15.54	F	57			13-07-2023	46	1	12:24:00	1	0								4817	95	1	0	6	107	ZS	0.093	2.45856	T1	4	Ambient	Acontrol
T1-4	M-T1-4-9		3.842	39.7	14.31	16.2	NA	57			13-07-2023	46	1	14:58:00	1	0	0.239714	0	0.376	0	1	0.2156	0										T1	4	Ambient	Acontrol
T1-5	M-T1-5-1		3.7121	38.99	14.07	16.02	NA	54			10-07-2023	46	1	13:56:00	1	0	0.3048	0	0.475	0	1	0.3048	0										T1	5	Ambient	Acontrol
T1-5	M-T1-5-10	1.1	3.3	40.9	14.28	15.81	F	58			14-07-2023	46	1	13:17:00	1	0								4107	126	5	9	7	154	ZS	0.103	3.22177	T1	5	Ambient	Acontrol
T1-5	M-T1-5-11		3.716	36.52	15.4	14.27	NA	58			14-07-2023	46	1	12:14:00	1	0	0.242	0.1	0.402	0	1	0.242	0.1										T1	5	Ambient	Acontrol
T1-5	M-T1-5-12	1.3	3.2688	42.22	14.17	14.78	F	58			14-07-2023	46	1	13:23:00	1	0															0.083	2.60531	T1	5	Ambient	Acontrol
T1-5	M-T1-5-13		3.5535	35.76	13.3	12.91	NA	58			14-07-2023	46	1	12:17:00	1	0	0.217222	0.1	0.462	0	1	0.2104	0.1										T1	5	Ambient	Acontrol
T1-5	M-T1-5-14	2.3	4.0613	38.14	14.23	15.7	M	58			14-07-2023	46	1	13:29:00	1	0															0.117	2.96631	T1	5	Ambient	Acontrol
T1-5	M-T1-5-15		3.7887	38.04	15.31	15.31	NA	58			14-07-2023	46	1	12:20:00	1	0		3	0	0	0		3										T1	5	Ambient	Acontrol
T1-5	M-T1-5-16	1.3	3.7739	40.48	14.53	15.95	M	58	3	49.7529	14-07-2023	46	1	13:35:00	1	0															0.119	3.2559	T1	5	Ambient	Acontrol
T1-5	M-T1-5-17		2.386	35.44	13.16	11.67	NA	58			14-07-2023	46	1	12:13:00	1	0	0.2343	0	0.404	0	1	0.2343	0										T1	5	Ambient	Acontrol
T1-5	M-T1-5-18	1.2	3.5186	37.46	13.57	14.53	M	58			14-07-2023	46	1	13:42:00	1	0															0.118	3.46998	T1	5	Ambient	Acontrol
T1-5	M-T1-5-19		3.334	36.59	14.78	14.5	NA	58			14-07-2023	46	1	12:16:00	1	0	0.1736	0.1	0.328	0	1	0.1736	0.1										T1	5	Ambient	Acontrol
T1-5	M-T1-5-2	2.3	3.6606	37.19	14.65	14.94	F	55	4	46.2963	11-07-2023	46	1	10:45:00	1	0								5776	123	3	4	8	153	ZS	0.101	2.8374	T1	5	Ambient	Acontrol
T1-5	M-T1-5-20	1.8	3.1367	35.67	15.08	15.05	F	58			14-07-2023	46	1	13:48:00	1	0															0.084	2.75166	T1	5	Ambient	Acontrol
T1-5	M-T1-5-21							61			17-07-2023	46	1	14:13:00	1	0																	T1	5	Ambient	Acontrol
T1-5	M-T1-5-22							61			17-07-2023	46	1	14:14:00	1	0																	T1	5	Ambient	Acontrol
T1-5	M-T1-5-23							61			17-07-2023	46	1	14:14:00	1	0																	T1	5	Ambient	Acontrol
T1-5	M-T1-5-24							61			17-07-2023	46	1	14:15:00	1	0																	T1	5	Ambient	Acontrol
T1-5	M-T1-5-25							61			17-07-2023	46	1	14:16:00	1	0																	T1	5	Ambient	Acontrol
T1-5	M-T1-5-26							61			17-07-2023	46	1	14:17:00	1	0																	T1	5	Ambient	Acontrol
T1-5	M-T1-5-27							61			17-07-2023	45	0	14:18:00	1	0																	T1	5	Ambient	Acontrol
T1-5	M-T1-5-28							61			17-07-2023	46	1	14:19:00	1	0																	T1	5	Ambient	Acontrol
T1-5	M-T1-5-29							61			17-07-2023	46	1	14:20:00	1	0																	T1	5	Ambient	Acontrol
T1-5	M-T1-5-3		3.105	37.89	14.35	15.81	NA	56			12-07-2023	46	1	14:02:00	1	0	0.2432	0	0.447	0	1	0.2432	0										T1	5	Ambient	Acontrol
T1-5	M-T1-5-30							61			17-07-2023	46	1	14:20:00	1	0																	T1	5	Ambient	Acontrol
T1-5	M-T1-5-31							61			17-07-2023	46	1	14:23:00	1	0																	T1	5	Ambient	Acontrol
T1-5	M-T1-5-32							61			17-07-2023	46	1	14:24:00	1	0																	T1	5	Ambient	Acontrol
T1-5	M-T1-5-33							61			17-07-2023	46	1	14:25:00	1	0																	T1	5	Ambient	Acontrol
T1-5	M-T1-5-34							61			17-07-2023	46	1	14:26:00	1	0																	T1	5	Ambient	Acontrol
T1-5	M-T1-5-35							61			17-07-2023	46	1	14:27:00	1	0																	T1	5	Ambient	Acontrol
T1-5	M-T1-5-36							61			17-07-2023	46	1	14:30:00	1	0																	T1	5	Ambient	Acontrol
T1-5	M-T1-5-37							61			17-07-2023	45	0	14:30:00	1	0																	T1	5	Ambient	Acontrol
T1-5	M-T1-5-38							61			17-07-2023	46	1	14:31:00	1	0																	T1	5	Ambient	Acontrol
T1-5	M-T1-5-39														0	1																	T1	5	Ambient	Acontrol
T1-5	M-T1-5-4	0.7	3.1143	36.71	13.15	14.95	F	57	5	75.8294	13-07-2023	46	1	14:04:00	1	0								1625	61	0	1	4	70	ZS	0.108	3.59246	T1	5	Ambient	Acontrol
T1-5	M-T1-5-40														0	1																	T1	5	Ambient	Acontrol
T1-5	M-T1-5-5		3.891	44.55	15.31	16.61	NA	57			13-07-2023	46	1	15:18:00	1	0	0.213	0.2	0.1647	0	1	0.1647	0.2										T1	5	Ambient	Acontrol
T1-5	M-T1-5-6	1.4	3.7009	37.39	13.68	15.18	F	57			13-07-2023	46	1	14:08:00	1	0								3656	49	1	0	3	61	ZS	0.129	3.61152	T1	5	Ambient	Acontrol
T1-5	M-T1-5-7		3.139	37.1	15	15.6	NA	57			13-07-2023	46	1	15:22:00	1	0	0.2306	0	0.388	0	1	0.2306	0										T1	5	Ambient	Acontrol
T1-5	M-T1-5-8	1.6	3.2012	39.51	13.57	14.54	M	57			13-07-2023	46	1	14:11:00	1	0															0.097	3.1248	T1	5	Ambient	Acontrol
T1-5	M-T1-5-9		3.63	39.46	14.97	16.08	NA	57			13-07-2023	46	1	15:19:00	1	0			0.406	0	1	0.186	0.1										T1	5	Ambient	Acontrol
T2-1	M-T2-1-1		2.429	33.34	11.94	13.16	NA	48			04-07-2023	46	1	11:33:00	1	0	0.2106	0	0.298	0	1	0.2106	0										T2	1	Warmed	Acontrol
T2-1	M-T2-1-10	1.3	2.1723	36.1	12.9	14.34	M	49			05-07-2023	46	1	09:22:00	1	0								1315	36	0	3	2	41	MR	0.044	2.06738	T2	1	Warmed	Acontrol
T2-1	M-T2-1-11		2.241	33.48	12.26	13	NA	49			05-07-2023	46	1	13:21:00	1	0		0.7	0.282	0	0		0.7										T2	1	Warmed	Acontrol
T2-1	M-T2-1-12	1.5	3.0164	38.33	13.06	15.5	F	49			05-07-2023	46	1	09:29:00	1	0															0.085	2.89964	T2	1	Warmed	Acontrol
T2-1	M-T2-1-13		2.299	34.73	12.17	13.27	NA	49			05-07-2023	46	1	13:24:00	1	0	0.333375	0	0.499	0	1	0.283	0										T2	1	Warmed	Acontrol
T2-1	M-T2-1-14	1.7	2.2595	32.04	11.3	12.26	M	49			05-07-2023	46	1	09:35:00	1	0															0.049	2.21669	T2	1	Warmed	Acontrol
T2-1	M-T2-1-15		2.079	32.4	11.66	12.71	NA	49			05-07-2023	46	1	13:26:00	1	0	0.226556	0	0.429	0	1	0.2359	0										T2	1	Warmed	Acontrol
T2-1	M-T2-1-16	2.2	2.6273	36.35	11.88	13.49	F	49			05-07-2023	46	1	09:41:00	1	0															0.065	2.53678	T2	1	Warmed	Acontrol
T2-1	M-T2-1-17		2.817	37.97	13.74	15.27	NA	49			05-07-2023	46	1	13:28:00	1	0	0.221286	0.3	0.338	0	1	0.1761	0.3										T2	1	Warmed	Acontrol
T2-1	M-T2-1-18	2.3	2.8479	33.89	12.62	14.98	M	50			06-07-2023	46	1	11:02:00	1	0															0.081	2.92746	T2	1	Warmed	Acontrol
T2-1	M-T2-1-19		3.1525	39.37	13.95	15.95	NA	50			06-07-2023	46	1	11:17:00	1	0	0.266	0	0.453	0	1	0.266	0										T2	1	Warmed	Acontrol
T2-1	M-T2-1-2	1.6	2.5781	33.18	11.82	13.09	M	48			04-07-2023	46	1	09:33:00	1	0								4297	201	2	5	6	218	MR	0.055	2.17986	T2	1	Warmed	Acontrol
T2-1	M-T2-1-20	2.8	2.6464	36.86	13.45	14.51	M	50			06-07-2023	46	1	11:07:00	1	0															0.066	2.55774	T2	1	Warmed	Acontrol
T2-1	M-T2-1-21							50	4	0.617284	06-07-2023	46	1	11:29:00	1	0																	T2	1	Warmed	Acontrol
T2-1	M-T2-1-22							50	3	33.2784	06-07-2023	46	1	11:37:00	1	0																	T2	1	Warmed	Acontrol
T2-1	M-T2-1-23							50	5	47.7996	06-07-2023	46	1	11:44:00	1	0																	T2	1	Warmed	Acontrol
T2-1	M-T2-1-24							50			06-07-2023	46	1	13:11:00	1	0																	T2	1	Warmed	Acontrol
T2-1	M-T2-1-25							50	2	28.7449	06-07-2023	46	1	13:25:00	1	0																	T2	1	Warmed	Acontrol
T2-1	M-T2-1-26							50			06-07-2023	46	1	12:42:00	1	0																	T2	1	Warmed	Acontrol
T2-1	M-T2-1-27							50			06-07-2023	46	1	12:43:00	1	0																	T2	1	Warmed	Acontrol
T2-1	M-T2-1-28							51			07-07-2023	46	1	11:50:00	1	0																	T2	1	Warmed	Acontrol
T2-1	M-T2-1-29							51			07-07-2023	46	1	11:50:00	1	0																	T2	1	Warmed	Acontrol
T2-1	M-T2-1-3		2.4159	33.86	11.65	13.14	NA	48			04-07-2023	46	1	11:40:00	1	0	0.308111	0	0.392	0	1	0.2863	0										T2	1	Warmed	Acontrol
T2-1	M-T2-1-30							51			07-07-2023	46	1	11:51:00	1	0																	T2	1	Warmed	Acontrol
T2-1	M-T2-1-31							51			07-07-2023	46	1	11:52:00	1	0																	T2	1	Warmed	Acontrol
T2-1	M-T2-1-32							51			07-07-2023	46	1	11:53:00	1	0																	T2	1	Warmed	Acontrol
T2-1	M-T2-1-33							51			07-07-2023	45	0	11:54:00	1	0																	T2	1	Warmed	Acontrol
T2-1	M-T2-1-34							54			10-07-2023	46	1	10:16:00	1	0																	T2	1	Warmed	Acontrol
T2-1	M-T2-1-35							54			10-07-2023	46	1	10:19:00	1	0																	T2	1	Warmed	Acontrol
T2-1	M-T2-1-36							54			10-07-2023	46	1	10:19:00	1	0																	T2	1	Warmed	Acontrol
T2-1	M-T2-1-37							54			10-07-2023	46	1	10:22:00	1	0																	T2	1	Warmed	Acontrol
T2-1	M-T2-1-38							54			10-07-2023	46	1	10:26:00	1	0																	T2	1	Warmed	Acontrol
T2-1	M-T2-1-39							58			14-07-2023	46	1	13:30:00	1	0																	T2	1	Warmed	Acontrol
T2-1	M-T2-1-4	1.4	2.634	36.02	13.98	13.64	M	48			04-07-2023	46	1	09:41:00	1	0								7949	77	1	4	8	96	MR	0.067	2.61005	T2	1	Warmed	Acontrol
T2-1	M-T2-1-40														0	1																	T2	1	Warmed	Acontrol
T2-1	M-T2-1-5		2.2715	34.7	12.95	14.09	NA	48			04-07-2023	46	1	11:44:00	1	0		1	0.073	0	0		1								0.054	2.43517	T2	1	Warmed	Acontrol
T2-1	M-T2-1-6	2.5	2.2635	32.35	12.3	13.46	M	48			04-07-2023	46	1	09:51:00	1	0								4188	141	4	1	8	164	MR	0.054	2.44399	T2	1	Warmed	Acontrol
T2-1	M-T2-1-7		2.4357	32.83	11.85	12.68	NA	48			04-07-2023	46	1	11:46:00	1	0	0.231	0	0.321	0	1	0.1817	0										T2	1	Warmed	Acontrol
T2-1	M-T2-1-8	2	3.2778	35.67	11.87	13.34	F	49			05-07-2023	46	1	09:15:00	1	0								3070	114	2	3	12	142	MR	0.095	2.98479	T2	1	Warmed	Acontrol
T2-1	M-T2-1-9		1.927	31.8	11.84	13.45	NA	49			05-07-2023	46	1	13:16:00	1	0	0.2755	0	0.447	0	1	0.2755	0										T2	1	Warmed	Acontrol
T2-2	M-T2-2-1		2.3147	33.08	11.81	12.76	NA	47			03-07-2023	46	1	17:03:00	1	0	0.221625	0	0.366	0	1	0.1974	0										T2	1	Warmed	Acontrol
T2-2	M-T2-2-10	1.6	2.6404	35.58	12.92	14.78	M	48			04-07-2023	46	1	09:58:00	1	0								5094	50	0	1	2	66	MR	0.057	2.20639	T2	2	Warmed	Acontrol
T2-2	M-T2-2-11		2.2496	35.31	11.91	14.09	NA	48			04-07-2023	46	1	13:39:00	1	0	0.202778	0	0.312	0	1	0.1908	0										T2	2	Warmed	Acontrol
T2-2	M-T2-2-12	1.3	2.6342	33.45	10.75	13.14	F	49			05-07-2023	46	1	10:37:00	1	0															0.081	3.17249	T2	2	Warmed	Acontrol
T2-2	M-T2-2-13		2.518	34.71	12.97	13.66	NA	49			05-07-2023	46	1	13:34:00	1	0	0.107857	0.8	0.193	0	1	0.1186	0.8										T2	2	Warmed	Acontrol
T2-2	M-T2-2-14	2.8	2.9119	34.43	12.31	14.4	M	49			05-07-2023	46	1	10:42:00	1	0															0.086	3.04328	T2	2	Warmed	Acontrol
T2-2	M-T2-2-15		2.415	32.49	11.72	12.83	NA	49			05-07-2023	46	1	13:38:00	1	0	0.19375	0	0.399	0	1	0.1731	0										T2	2	Warmed	Acontrol
T2-2	M-T2-2-16	2.7	2.8111	36.4	12.65	14.11	F	49			05-07-2023	46	1	10:49:00	1	0															0.071	2.59115	T2	2	Warmed	Acontrol
T2-2	M-T2-2-17		2.282	35.07	12.14	13.59	NA	49			05-07-2023	46	1	13:42:00	1	0		1.4	0.434	0	0		1.4										T2	2	Warmed	Acontrol
T2-2	M-T2-2-18	2.3	2.1154	33	10.6	13.11	F	49			05-07-2023	46	1	10:54:00	1	0															0.043	2.07489	T2	2	Warmed	Acontrol
T2-2	M-T2-2-19		2.108	31.71	11.09	12.38	NA	49			05-07-2023	46	1	13:45:00	1	0		1.2	0.35	0	1	0.1793	1										T2	2	Warmed	Acontrol
T2-2	M-T2-2-2	2.3	1.5862	29.36	10.69	11.63	M	47			03-07-2023	46	1	11:30:00	1	0								5483	72	3	4	7	94	MR	0.025	1.60133	T2	2	Warmed	Acontrol
T2-2	M-T2-2-20	1.6	1.9986	33.5	11.58	13.32	M	50			06-07-2023	46	1	13:11:00	1	0															0.045	2.30344	T2	2	Warmed	Acontrol
T2-2	M-T2-2-21							50	3	67.2158	06-07-2023	46	1	13:31:00	1	0																	T2	2	Warmed	Acontrol
T2-2	M-T2-2-22							50			06-07-2023	46	1	13:39:00	1	0																	T2	2	Warmed	Acontrol
T2-2	M-T2-2-23							50			06-07-2023	46	1	13:46:00	1	0																	T2	2	Warmed	Acontrol
T2-2	M-T2-2-24							50	2	26.0459	06-07-2023	46	1	13:52:00	1	0																	T2	2	Warmed	Acontrol
T2-2	M-T2-2-25							50			06-07-2023	46	1	13:58:00	1	0																	T2	2	Warmed	Acontrol
T2-2	M-T2-2-26							50			06-07-2023	46	1	12:49:00	1	0																	T2	2	Warmed	Acontrol
T2-2	M-T2-2-27							50			06-07-2023	46	1	12:50:00	1	0																	T2	2	Warmed	Acontrol
T2-2	M-T2-2-28							51			07-07-2023	46	1	12:05:00	1	0																	T2	2	Warmed	Acontrol
T2-2	M-T2-2-29							51			07-07-2023	46	1	12:07:00	1	0																	T2	2	Warmed	Acontrol
T2-2	M-T2-2-3		2.277	32.12	10.4	11.66	NA	47			03-07-2023	46	1	17:06:00	1	0	0.2707	0.4	0.32	0	1	0.2707	0.4										T2	2	Warmed	Acontrol
T2-2	M-T2-2-30							51			07-07-2023	46	1	12:07:00	1	0																	T2	2	Warmed	Acontrol
T2-2	M-T2-2-31							54			10-07-2023	46	1	10:33:00	1	0																	T2	2	Warmed	Acontrol
T2-2	M-T2-2-32							54			10-07-2023	46	1	10:34:00	1	0																	T2	2	Warmed	Acontrol
T2-2	M-T2-2-33							54			10-07-2023	46	1	10:35:00	1	0																	T2	2	Warmed	Acontrol
T2-2	M-T2-2-34							54			10-07-2023	46	1	10:36:00	1	0																	T2	2	Warmed	Acontrol
T2-2	M-T2-2-35							54			10-07-2023	46	1	10:40:00	1	0																	T2	2	Warmed	Acontrol
T2-2	M-T2-2-36							55			11-07-2023	46	1	11:44:00	1	0																	T2	2	Warmed	Acontrol
T2-2	M-T2-2-37							61			17-07-2023	46	1	12:38:00	1	0																	T2	2	Warmed	Acontrol
T2-2	M-T2-2-38							61			17-07-2023	46	1	12:39:00	1	0																	T2	2	Warmed	Acontrol
T2-2	M-T2-2-39							61			17-07-2023	43	0	12:40:00	1	0																	T2	2	Warmed	Acontrol
T2-2	M-T2-2-4	2.8	3.3963	35.63	13.31	13.81	M	47			03-07-2023	46	1	11:42:00	1	0								3770	55	2	1	2	68	MR	0.129	3.94821	T2	2	Warmed	Acontrol
T2-2	M-T2-2-40														0	1																	T2	2	Warmed	Acontrol
T2-2	M-T2-2-5		2.8469	36.8	12.12	13.99	NA	47			03-07-2023	46	1	17:08:00	1	0	0.397333	0	0.888	0	1	0.3661	0										T2	2	Warmed	Acontrol
T2-2	M-T2-2-6	5.2	2.6661	32.86	11.85	12.82	M	47			03-07-2023	46	1	11:52:00	1	0								5029	101	2	2	4	117	MR	0.107	4.18116	T2	2	Warmed	Acontrol
T2-2	M-T2-2-7		2.769	33.91	12.19	12.4	NA	47			03-07-2023	46	1	17:12:00	1	0	0.283889	0	0.465	0	1	0.2649	0										T2	2	Warmed	Acontrol
T2-2	M-T2-2-8	4.3	2.3037	32.9	10.73	12.38	M	47			03-07-2023	46	1	11:59:00	1	0								5484	68	0	5	6	82	MR	0.073	3.27252	T2	2	Warmed	Acontrol
T2-2	M-T2-2-9		1.6869	31.64	11.97	12.83	NA	48			04-07-2023	46	1	13:36:00	1	0	0.225	0	0.303	0	1	0.194	0										T2	2	Warmed	Acontrol
T2-3	M-T2-3-1		2.6715	34.25	11.52	13.04	NA	47			03-07-2023	46	1	17:23:00	1	0	0.166	0	0.302	0	1	0.1522	0										T2	3	Warmed	Acontrol
T2-3	M-T2-3-10	3.6	3.1616	34.83	11.99	13.37	F	47			03-07-2023	46	1	13:04:00	1	0								4106	134	5	2	1	144	ZS	0.115	3.7747	T2	3	Warmed	Acontrol
T2-3	M-T2-3-11		3.5378	36.68	12.37	14.02	NA	47			03-07-2023	46	1	12:58:00	1	0	0.254222	0	0.409	0	1	0.2356	0										T2	3	Warmed	Acontrol
T2-3	M-T2-3-12	4	2.3131	31.94	10.85	12.03	M	47			03-07-2023	46	1	13:11:00	1	0															0.069	3.07473	T2	3	Warmed	Acontrol
T2-3	M-T2-3-13		3.1987	35.66	12.52	13.7	NA	47			03-07-2023	46	1	17:31:00	1	0		1	0.423	0	0		1										T2	3	Warmed	Acontrol
T2-3	M-T2-3-14	2.3	2.7817	32.89	11.31	12.71	M	47			03-07-2023	46	1	13:16:00	1	0															0.104	3.88393	T2	3	Warmed	Acontrol
T2-3	M-T2-3-15		3.8829	35.76	12.03	12.02	NA	48			04-07-2023	46	1	NA	1	0	0.265857	0.2	0.384	0	1	0.2061	0.2										T2	3	Warmed	Acontrol
T2-3	M-T2-3-16	1.1	2.7453	34.7	11.54	13.75	M	48			04-07-2023	46	1	10:23:00	1	0															0.062	2.31059	T2	3	Warmed	Acontrol
T2-3	M-T2-3-17		2.4042	34.68	12.74	14.95	NA	48			04-07-2023	46	1	13:49:00	1	0	0.2275	0	0.473	0	1	0.2275	0										T2	3	Warmed	Acontrol
T2-3	M-T2-3-18	2.1	2.6098	33.03	10.83	12.68	F	48			04-07-2023	46	1	10:29:00	1	0															0.083	3.28479	T2	3	Warmed	Acontrol
T2-3	M-T2-3-19		2.5365	34.03	11.5	13.81	NA	48			04-07-2023	46	1	13:53:00	1	0																	T2	3	Warmed	Acontrol
T2-3	M-T2-3-2		3.1777	35.66	11.52	13.03	M	47			03-07-2023	46	1	12:32:00	1	0								4827	129	4	1	8	153	ZS	0.108	3.51826	T2	3	Warmed	Acontrol
T2-3	M-T2-3-20	1.7	2.4948	34.59	11.5	14.49	M	48			04-07-2023	46	1	10:36:00	1	0															0.062	2.5485	T2	3	Warmed	Acontrol
T2-3	M-T2-3-21							49			05-07-2023	46	1	15:32:00	1	0																	T2	3	Warmed	Acontrol
T2-3	M-T2-3-22							49	2	20.108	05-07-2023	46	1	15:36:00	1	0																	T2	3	Warmed	Acontrol
T2-3	M-T2-3-23							49			05-07-2023	46	1	15:41:00	1	0																	T2	3	Warmed	Acontrol
T2-3	M-T2-3-24							49	3	16.2273	05-07-2023	46	1	15:46:00	1	0																	T2	3	Warmed	Acontrol
T2-3	M-T2-3-25							49			05-07-2023	46	1	15:52:00	1	0																	T2	3	Warmed	Acontrol
T2-3	M-T2-3-26							50			06-07-2023	46	1	13:22:00	1	0																	T2	3	Warmed	Acontrol
T2-3	M-T2-3-27							50			06-07-2023	46	1	13:23:00	1	0																	T2	3	Warmed	Acontrol
T2-3	M-T2-3-28							50			06-07-2023	46	1	13:24:00	1	0																	T2	3	Warmed	Acontrol
T2-3	M-T2-3-29							50			06-07-2023	46	1	13:25:00	1	0																	T2	3	Warmed	Acontrol
T2-3	M-T2-3-3		3.9316	36.69	11.23	12.97	NA	47			03-07-2023	46	1	17:25:00	1	0		0.666667	0.262	0	0		0.7										T2	3	Warmed	Acontrol
T2-3	M-T2-3-30							50			06-07-2023	46	1	13:25:00	1	0																	T2	3	Warmed	Acontrol
T2-3	M-T2-3-31							51			07-07-2023	46	1	12:18:00	1	0																	T2	3	Warmed	Acontrol
T2-3	M-T2-3-32							54			10-07-2023	46	1	10:43:00	1	0																	T2	3	Warmed	Acontrol
T2-3	M-T2-3-33							54			10-07-2023	46	1	10:44:00	1	0																	T2	3	Warmed	Acontrol
T2-3	M-T2-3-34							58			14-07-2023	46	1	13:31:00	1	0																	T2	3	Warmed	Acontrol
T2-3	M-T2-3-35														0	1																	T2	3	Warmed	Acontrol
T2-3	M-T2-3-36							61			17-07-2023				0	1																	T2	3	Warmed	Acontrol
T2-3	M-T2-3-37							61			17-07-2023				0	1																	T2	3	Warmed	Acontrol
T2-3	M-T2-3-38							54			10-07-2023	46	1		0	1																	T2	3	Warmed	Acontrol
T2-3	M-T2-3-39														0	1																	T2	3	Warmed	Acontrol
T2-3	M-T2-3-4	2.1	2.3664	32.18	11.39	12.22	F	47			03-07-2023	46	1	12:39:00	1	0								3131	64	10	3	2	83	ZS	0.081	3.54424	T2	3	Warmed	Acontrol
T2-3	M-T2-3-40							50			06-07-2023	46	1		0	1																	T2	3	Warmed	Acontrol
T2-3	M-T2-3-5		2.8122	34.86	11.64	12.51	NA	47			03-07-2023	46	1	17:27:00	1	0	0.293667	0	0.405	0	1	0.2754	0										T2	3	Warmed	Acontrol
T2-3	M-T2-3-6	1.7	3.3606	37.24	11.81	14.08	F	47			03-07-2023	46	1	12:46:00	1	0								5559	77	1	4	8	100	ZS	0.125	3.86327	T2	3	Warmed	Acontrol
T2-3	M-T2-3-7		3.3256	34.01	13.76	12.46	NA	47			03-07-2023	46	1	17:29:00	1	0		1	0.238	0	0		1										T2	3	Warmed	Acontrol
T2-3	M-T2-3-8	2.2	2.5092	32.73	11.35	12.83	F	47			03-07-2023	46	1	12:52:00	1	0								4457	91	6	6	6	118	ZS	0.074	3.03876	T2	3	Warmed	Acontrol
T2-3	M-T2-3-9		2.735	34.38	12.99	13.46	NA	47			03-07-2023	46	1	17:34:00	1	0	0.3394	0.4	0.398	0	1	0.2531	0.4										T2	3	Warmed	Acontrol
T2-4	M-T2-4-1		3.1692	37.05	13.38	14.19	NA	47			03-07-2023	46	1	18:01:00	1	0	0.444571	0	0.529	1	1	0.3446	0										T2	4	Warmed	Acontrol
T2-4	M-T2-4-10	2.3	3.079	34.33	12.75	13.44	M	47			03-07-2023	46	1	15:40:00	1	0								4689	158	4	0	1	180	ZS	0.088	2.94216	T2	4	Warmed	Acontrol
T2-4	M-T2-4-11		2.5034	33.88	12.15	13.27	NA	47			03-07-2023	46	1	18:13:00	1	0	0.2439	0.1	0.347	0	1	0.2439	0.1										T2	4	Warmed	Acontrol
T2-4	M-T2-4-12	2.6	3.0728	36.07	13.19	14.63	F	47			03-07-2023	46	1	15:47:00	1	0															0.116	3.92316	T2	4	Warmed	Acontrol
T2-4	M-T2-4-13		2.3396	33.31	11.51	12.7	NA	48			04-07-2023	46	1	14:04:00	1	0	0.266667	0.1	0.439	0	1	0.2454	0.1										T2	4	Warmed	Acontrol
T2-4	M-T2-4-14	1.7	2.487	33	11.88	13.57	F	48			04-07-2023	46	1	12:01:00	1	0															0.087	3.625	T2	4	Warmed	Acontrol
T2-4	M-T2-4-15		3.3343	35.38	11.34	14.37	NA	48			04-07-2023	46	1	14:06:00	1	0	0.237875	0.2	0.472	0	1	0.202	0.2										T2	4	Warmed	Acontrol
T2-4	M-T2-4-16	1.8	2.3779	34.52	12.26	13.74	F	48			04-07-2023	46	1	12:08:00	1	0															0.062	2.67714	T2	4	Warmed	Acontrol
T2-4	M-T2-4-17		3.1805	36.13	13.36	15.05	NA	48			04-07-2023	46	1	14:11:00	1	0	0.337556	0	0.554	1	1	0.3331	0										T2	4	Warmed	Acontrol
T2-4	M-T2-4-18	2.8	2.4711	34.72	12.26	13.93	F	48			04-07-2023	46	1	12:16:00	1	0															0.074	3.08706	T2	4	Warmed	Acontrol
T2-4	M-T2-4-19		2.5989	34.54	12.26	13.36	NA	48			04-07-2023	46	1	14:12:00	1	0	0.498667	0	0.544	1	1	0.4281	0										T2	4	Warmed	Acontrol
T2-4	M-T2-4-2	2.6	2.8207	35.11	13.3	14.52	F	47			03-07-2023	46	1	15:14:00	1	0								5074	73	1	0	5	91	ZS	0.101	3.71364	T2	4	Warmed	Acontrol
T2-4	M-T2-4-20	2.1	2.416	33.38	10.72	12.84	F	48			04-07-2023	46	1	12:22:00	1	0															0.085	3.6465	T2	4	Warmed	Acontrol
T2-4	M-T2-4-21							49	2	53.5762	05-07-2023	46	1	16:32:00	1	0																	T2	4	Warmed	Acontrol
T2-4	M-T2-4-22							49	5	31.3473	05-07-2023	46	1	16:38:00	1	0																	T2	4	Warmed	Acontrol
T2-4	M-T2-4-23							49			05-07-2023	46	1	16:42:00	1	0																	T2	4	Warmed	Acontrol
T2-4	M-T2-4-24							49	4	23.4568	05-07-2023	46	1	16:47:00	1	0																	T2	4	Warmed	Acontrol
T2-4	M-T2-4-25							50			06-07-2023	46	1	14:45:00	1	0																	T2	4	Warmed	Acontrol
T2-4	M-T2-4-26							50			06-07-2023	46	1	13:38:00	1	0																	T2	4	Warmed	Acontrol
T2-4	M-T2-4-27							50			06-07-2023	46	1	13:38:00	1	0																	T2	4	Warmed	Acontrol
T2-4	M-T2-4-28							50			06-07-2023	46	1	14:19:00	1	0																	T2	4	Warmed	Acontrol
T2-4	M-T2-4-29							50			06-07-2023	46	1	14:20:00	1	0																	T2	4	Warmed	Acontrol
T2-4	M-T2-4-3		2.8316	34.85	12.46	14.43	NA	47			03-07-2023	46	1	18:04:00	1	0	0.118556	0	0.209	0	1	0.1117	0										T2	4	Warmed	Acontrol
T2-4	M-T2-4-30							51			07-07-2023	45	0	12:30:00	1	0																	T2	4	Warmed	Acontrol
T2-4	M-T2-4-31							51			07-07-2023	46	1	12:31:00	1	0																	T2	4	Warmed	Acontrol
T2-4	M-T2-4-32							54			10-07-2023	46	1	10:46:00	1	0																	T2	4	Warmed	Acontrol
T2-4	M-T2-4-33							54			10-07-2023	46	1	10:47:00	1	0																	T2	4	Warmed	Acontrol
T2-4	M-T2-4-34							54			10-07-2023	46	1	10:50:00	1	0																	T2	4	Warmed	Acontrol
T2-4	M-T2-4-35							54			10-07-2023	46	1	10:51:00	1	0																	T2	4	Warmed	Acontrol
T2-4	M-T2-4-36														0	1																	T2	4	Warmed	Acontrol
T2-4	M-T2-4-37							54			10-07-2023	42	0		0	1																	T2	4	Warmed	Acontrol
T2-4	M-T2-4-38							51			07-07-2023	39	0	12:33:00	0	1																	T2	4	Warmed	Acontrol
T2-4	M-T2-4-39														0	1																	T2	4	Warmed	Acontrol
T2-4	M-T2-4-4	1.1	2.5809	33.69	11.96	12.98	M	47			03-07-2023	46	1	15:21:00	1	0								2240	56	0	1	3	63	ZS	0.068	2.70604	T2	4	Warmed	Acontrol
T2-4	M-T2-4-40														0	1																	T2	4	Warmed	Acontrol
T2-4	M-T2-4-5		2.803	34.11	11.78	13.9	NA	47			03-07-2023	46	1	18:06:00	1	0		0.75	0.24	0	0		0.8										T2	4	Warmed	Acontrol
T2-4	M-T2-4-6		2.6677	34.89	12.73	13.95	M	47			03-07-2023	46	1	15:27:00	1	0								6204	134	2	0	4	147	ZS	0.076	2.93244	T2	4	Warmed	Acontrol
T2-4	M-T2-4-7		2.688	34.13	13.76	14.35	NA	47			03-07-2023	46	1	18:08:00	1	0	0.2558	0	0.423	0	1	0.2558	0										T2	4	Warmed	Acontrol
T2-4	M-T2-4-8	2.2	2.2085	32.67	12	13.28	M	47			03-07-2023	46	1	15:34:00	1	0								2828	61	0	3	4	72	ZS	0.066	3.08051	T2	4	Warmed	Acontrol
T2-4	M-T2-4-9		2.7383	34.94	12.21	14.03	NA	47			03-07-2023	46	1	18:11:00	1	0	0.361875	0.1	0.447	0	1	0.3256	0.1										T2	4	Warmed	Acontrol
T2-5	M-T2-5-1		2.4058	34.36	11.86	13.8	NA	47			03-07-2023	46	1	18:27:00	1	0	0.3115	0	0.395	0	1	0.3115	0										T2	5	Warmed	Acontrol
T2-5	M-T2-5-10	2.4	2.3789	32.82	12.19	13.43	M	47			03-07-2023	46	1	16:46:00	1	0								1766	34	0	0	1	36	ZS	0.071	3.07639	T2	5	Warmed	Acontrol
T2-5	M-T2-5-11		2.0501	32.02	11.53	12.67	NA	48			04-07-2023	46	1	14:19:00	1	0	0.340333	0.2	0.435	0	1	0.2705	0.2										T2	5	Warmed	Acontrol
T2-5	M-T2-5-12	3.6	2.4041	31.7	12.01	13.6	F	48			04-07-2023	46	1	12:33:00	1	0															0.081	3.48672	T2	5	Warmed	Acontrol
T2-5	M-T2-5-13		2.7471	35.31	13.32	14.3	NA	48			04-07-2023	46	1	14:22:00	1	0	0.3649	0	0	0	1	0.3649	0										T2	5	Warmed	Acontrol
T2-5	M-T2-5-14		2.942	35.55	12.66	14.14	F	48			04-07-2023	46	1	12:38:00	1	0															0.094	3.30056	T2	5	Warmed	Acontrol
T2-5	M-T2-5-15		3.1892	34.67	12.47	14.12	NA	48			04-07-2023	46	1	14:26:00	1	0	0.35675	0.1	0.524	1	1	0.3359	0.1										T2	5	Warmed	Acontrol
T2-5	M-T2-5-16	2.2	1.8243	30.84	10.87	12.17	F	48			04-07-2023	46	1	12:45:00	1	0															0.043	2.41397	T2	5	Warmed	Acontrol
T2-5	M-T2-5-17		2.623	32.93	13.84	12.79	NA	49			05-07-2023	46	1	15:50:00	1	0	0.3914	0	0.605	0	1	0.3914	0										T2	5	Warmed	Acontrol
T2-5	M-T2-5-18	1.7	2.2323	34.36	12	13.18	M	49			05-07-2023	46	1	15:07:00	1	0															0.049	2.24431	T2	5	Warmed	Acontrol
T2-5	M-T2-5-19		2.939	33.62	13.81	13.8	NA	49			05-07-2023	46	1	15:53:00	1	0																	T2	5	Warmed	Acontrol
T2-5	M-T2-5-2	2.4	2.5822	31.08	10.91	12.5	F	47			03-07-2023	46	1	16:20:00	1	0								4608	83	2	1	0	91	ZS	0.069	2.7455	T2	5	Warmed	Acontrol
T2-5	M-T2-5-20	1.7	2.2676	30.65	12.38	12.65	M	49			05-07-2023	46	1	15:13:00	1	0															0.049	2.2086	T2	5	Warmed	Acontrol
T2-5	M-T2-5-21							49			05-07-2023	46	1	15:23:00	1	0																	T2	5	Warmed	Acontrol
T2-5	M-T2-5-22							50			06-07-2023	46	1	15:20:00	1	0																	T2	5	Warmed	Acontrol
T2-5	M-T2-5-23							50	2	43.3198	06-07-2023	46	1	15:26:00	1	0																	T2	5	Warmed	Acontrol
T2-5	M-T2-5-24							50			06-07-2023	46	1	15:35:00	1	0																	T2	5	Warmed	Acontrol
T2-5	M-T2-5-25							50	4	38.8889	06-07-2023	46	1	15:41:00	1	0																	T2	5	Warmed	Acontrol
T2-5	M-T2-5-26							50			06-07-2023	46	1	14:10:00	1	0																	T2	5	Warmed	Acontrol
T2-5	M-T2-5-27							50			06-07-2023	46	1	14:11:00	1	0																	T2	5	Warmed	Acontrol
T2-5	M-T2-5-28							50			06-07-2023	46	1	14:11:00	1	0																	T2	5	Warmed	Acontrol
T2-5	M-T2-5-29							50			06-07-2023	46	1	14:12:00	1	0																	T2	5	Warmed	Acontrol
T2-5	M-T2-5-3		2.0994	30.02	10.54	11.75	NA	47			03-07-2023	46	1	18:29:00	1	0	0.225333	0	0.356	0	1	0.2043	0										T2	5	Warmed	Acontrol
T2-5	M-T2-5-30							50			06-07-2023	46	1	14:13:00	1	0																	T2	5	Warmed	Acontrol
T2-5	M-T2-5-31							50			06-07-2023	46	1	14:14:00	1	0																	T2	5	Warmed	Acontrol
T2-5	M-T2-5-32							50			06-07-2023	46	1	14:15:00	1	0																	T2	5	Warmed	Acontrol
T2-5	M-T2-5-33							54			10-07-2023	46	1	11:08:00	1	0																	T2	5	Warmed	Acontrol
T2-5	M-T2-5-34							55			11-07-2023	46	1	11:50:00	1	0																	T2	5	Warmed	Acontrol
T2-5	M-T2-5-35														0	1																	T2	5	Warmed	Acontrol
T2-5	M-T2-5-36														0	1																	T2	5	Warmed	Acontrol
T2-5	M-T2-5-37														0	1																	T2	5	Warmed	Acontrol
T2-5	M-T2-5-38														0	1																	T2	5	Warmed	Acontrol
T2-5	M-T2-5-39							50			06-07-2023	46	1	14:00:00	0	1																	T2	5	Warmed	Acontrol
T2-5	M-T2-5-4	2.3	2.8302	34.42	12.13	12.89	F	47			03-07-2023	46	1	16:26:00	1	0								4874	43	7	3	3	61	ZS	0.079	2.87147	T2	5	Warmed	Acontrol
T2-5	M-T2-5-40							50			06-07-2023	46	1	14:00:00	0	1																	T2	5	Warmed	Acontrol
T2-5	M-T2-5-5		2.8091	35.68	12.95	14.67	NA	47			03-07-2023	46	1	18:31:00	1	0	0.253111	0	0.475	0	1	0.2326	0										T2	5	Warmed	Acontrol
T2-5	M-T2-5-6	2.3	2.5296	34.06	12.26	13.97	M	47			03-07-2023	46	1	16:32:00	1	0								4598	143	6	8	4	163	ZS	0.073	2.97159	T2	5	Warmed	Acontrol
T2-5	M-T2-5-7		2.3981	33.38	12.32	13.24	NA	47			03-07-2023	46	1	18:33:00	1	0	0.228875	0	0.294	0	1	0.1916	0										T2	5	Warmed	Acontrol
T2-5	M-T2-5-8		2.3176	31.86	11.93	12.14	M	47			03-07-2023	46	1	16:41:00	1	0								6340	135	8	6	2	153	ZS	0.056	2.47612	T2	5	Warmed	Acontrol
T2-5	M-T2-5-9		NA				NA	47			03-07-2023	46	1	NA	1	0	0.2509	0.4	0.39	0	1	0.2509	0.4										T2	5	Warmed	Acontrol
T3-1	M-T3-1-1		3.452	37.66	13.55	14.37	NA	55			11-07-2023	46	1	11:03:00	1	0	0.3315	0.2	0.466	0	1	0.3315	0.2										T3	1	Ambient	Atrazine
T3-1	M-T3-1-10	1.2	3.6397	37.33	13.87	15.7		57			13-07-2023	46	1	09:35:00	1	0								3942	113	4	5	7	138	MR	0.086	2.42001	T3	1	Ambient	Atrazine
T3-1	M-T3-1-11		2.9312	32.93	14.42	13.74	NA	57			13-07-2023	46	1	13:40:00	1	0		1	0.307	0	0		1										T3	1	Ambient	Atrazine
T3-1	M-T3-1-12	4.2	4.1302	41.79	15.34	16.35	M	57			13-07-2023	46	1	09:41:00	1	0															0.117	2.91538	T3	1	Ambient	Atrazine
T3-1	M-T3-1-13		3.9699	38.25	14.33	14.83	NA	57			13-07-2023	46	1	13:44:00	1	0	0.2676	0	0.418	0	1	0.2676	0										T3	1	Ambient	Atrazine
T3-1	M-T3-1-14	2.2	4.0149	39.45	14.69	16.13	M	57	3	50.4119	13-07-2023	46	1	10:13:00	1	0															0.114	2.9224	T3	1	Ambient	Atrazine
T3-1	M-T3-1-15		2.7758	33.25	13.78	13.42	NA	57			13-07-2023	46	1	13:47:00	1	0		1	0.352	0	0		1										T3	1	Ambient	Atrazine
T3-1	M-T3-1-16	1.7	3.1089	38.51	12.82	14.65	M	57	4	4.93827	13-07-2023	46	1	10:19:00	1	0															0.09	2.98122	T3	1	Ambient	Atrazine
T3-1	M-T3-1-17		3.7044	41.34	14.5	17.28	NA	57			13-07-2023	46	1	13:52:00	1	0	0.273111	0	0.442	0	1	0.2528	0										T3	1	Ambient	Atrazine
T3-1	M-T3-1-18	1.2	3.5404	38.93	13.82	15.84	F	57	5	43.128	13-07-2023	46	1	10:26:00	1	0															0.111	3.23672	T3	1	Ambient	Atrazine
T3-1	M-T3-1-19		3.2832	38.48	13.75	14.86	NA	57			13-07-2023	46	1	13:54:00	1	0	0.1879	0	0.308	0	1	0.1879	0										T3	1	Ambient	Atrazine
T3-1	M-T3-1-2	2.4	2.9508	37.22	14.24	14.75	M	56			12-07-2023	46	1	09:55:00	1	0								5593	54	3	4	7	71	MR	0.077	2.67938	T3	1	Ambient	Atrazine
T3-1	M-T3-1-20	5.4	3.9466	37.72	14.57	15.51	M	57			13-07-2023	46	1	10:33:00	1	0															0.115	3.00136	T3	1	Ambient	Atrazine
T3-1	M-T3-1-21							57			13-07-2023	46	1	09:55:00	1	0																	T3	1	Ambient	Atrazine
T3-1	M-T3-1-22							57			13-07-2023	46	1	09:56:00	1	0																	T3	1	Ambient	Atrazine
T3-1	M-T3-1-23							57			13-07-2023	46	1	09:58:00	1	0																	T3	1	Ambient	Atrazine
T3-1	M-T3-1-24							58			14-07-2023	46	1	09:24:00	1	0																	T3	1	Ambient	Atrazine
T3-1	M-T3-1-25							58			14-07-2023	46	1	09:25:00	1	0																	T3	1	Ambient	Atrazine
T3-1	M-T3-1-26							58			14-07-2023	46	1	09:25:00	1	0																	T3	1	Ambient	Atrazine
T3-1	M-T3-1-27							58			14-07-2023	45	0	09:27:00	1	0																	T3	1	Ambient	Atrazine
T3-1	M-T3-1-28							58			14-07-2023	46	1	09:28:00	1	0																	T3	1	Ambient	Atrazine
T3-1	M-T3-1-29							58			14-07-2023	45	0	09:31:00	1	0																	T3	1	Ambient	Atrazine
T3-1	M-T3-1-3		3.3977	38.16	13.64	15.85	NA	56			12-07-2023	46	1	13:33:00	1	0	0.204	0	0.428	0	1	0.204	0										T3	1	Ambient	Atrazine
T3-1	M-T3-1-30							58			14-07-2023	46	1	09:32:00	1	0																	T3	1	Ambient	Atrazine
T3-1	M-T3-1-31							58			14-07-2023	46	1	09:33:00	1	0																	T3	1	Ambient	Atrazine
T3-1	M-T3-1-32							58			14-07-2023	45	0	09:34:00	1	0																	T3	1	Ambient	Atrazine
T3-1	M-T3-1-33							61			17-07-2023	46	1	11:46:00	1	0																	T3	1	Ambient	Atrazine
T3-1	M-T3-1-34							61			17-07-2023	46	1	11:47:00	1	0																	T3	1	Ambient	Atrazine
T3-1	M-T3-1-35							61			17-07-2023	46	1	11:47:00	1	0																	T3	1	Ambient	Atrazine
T3-1	M-T3-1-36							61			17-07-2023	46	1	11:50:00	1	0																	T3	1	Ambient	Atrazine
T3-1	M-T3-1-37							61			17-07-2023	46	1	11:51:00	1	0																	T3	1	Ambient	Atrazine
T3-1	M-T3-1-38							61			17-07-2023	45	0	11:52:00	1	0																	T3	1	Ambient	Atrazine
T3-1	M-T3-1-39							61			17-07-2023	46	1	11:54:00	1	0																	T3	1	Ambient	Atrazine
T3-1	M-T3-1-4	1.6	2.5245	33.02	13.16	12.61	M	56	2	46.5587	12-07-2023	46	1	10:04:00	1	0								2524	83	4	5	2	97	MR	0.063	2.55941	T3	1	Ambient	Atrazine
T3-1	M-T3-1-40							61			17-07-2023	46	1	11:56:00	1	0																	T3	1	Ambient	Atrazine
T3-1	M-T3-1-5		2.6991	36.99	13.74	14.64	NA	56			12-07-2023	46	1	13:38:00	1	0	0.1958	0	0.302	0	1	0.1958	0										T3	1	Ambient	Atrazine
T3-1	M-T3-1-6	2.6	2.9208	36.29	14.36	13.65	M	56			12-07-2023	46	1	10:09:00	1	0								4191	186	4	2	2	198	MR	0.078	2.74377	T3	1	Ambient	Atrazine
T3-1	M-T3-1-7		3.3536	36.16	13.33	14.17	NA	56			12-07-2023	46	1	13:41:00	1	0		0.666667	0.262	0	0		0.7										T3	1	Ambient	Atrazine
T3-1	M-T3-1-8		2.766	35.01	13.73	13.3	M	56			12-07-2023	46	1	10:14:00	1	0								2256	66	0	0	2	70	MR	0.086	3.20896	T3	1	Ambient	Atrazine
T3-1	M-T3-1-9		3.3462	35.99	14.39	14.78	NA	57			13-07-2023	46	1	13:36:00	1	0	0.214556	0	0.29	0	1	0.2026	0										T3	1	Ambient	Atrazine
T3-2	M-T3-2-1		2.987	35.42	14.07	13.17	NA	54			10-07-2023	46	1	13:32:00	1	0	0.312833	0.1	0.418	0	1	0.2271	0.1										T3	2	Ambient	Atrazine
T3-2	M-T3-2-10	1.3	3.7771	39.46	13.45	14.64	F	55			11-07-2023	46	1	10:06:00	1	0								5773	87	0	0	3	93	MR	0.099	2.69161	T3	2	Ambient	Atrazine
T3-2	M-T3-2-11		3.695	38.94	13.78	15.54	NA	55			11-07-2023	46	1	11:15:00	1	0	0.333	0	0.501	0	1	0.333	0										T3	2	Ambient	Atrazine
T3-2	M-T3-2-12	1.1	2.5885	32.25	13.69	12.91	F	56			12-07-2023	46	1	10:50:00	1	0															0.05	1.96967	T3	2	Ambient	Atrazine
T3-2	M-T3-2-13		2.8983	36.31	14.14	14.31	NA	56			12-07-2023	46	1	13:44:00	1	0		1.5	0.22	0	0		1.5										T3	2	Ambient	Atrazine
T3-2	M-T3-2-14	1.5	3.2955	37.47	13.26	14.35	M	56	4	35.4938	12-07-2023	46	1	10:58:00	1	0															0.093	2.90398	T3	2	Ambient	Atrazine
T3-2	M-T3-2-15		2.5726	35.34	14.11	14.47	NA	56			12-07-2023	46	1	13:47:00	1	0		0.7	0.369	0	0		0.7										T3	2	Ambient	Atrazine
T3-2	M-T3-2-16	0.7	3.4824	37.65	14.25	14.18	F	56			12-07-2023	46	1	11:03:00	1	0															0.084	2.47175	T3	2	Ambient	Atrazine
T3-2	M-T3-2-17		2.9361	36.56	13.12	14.01	NA	56			12-07-2023	46	1	13:50:00	1	0	0.2785	0	0.409	0	1	0.2785	0										T3	2	Ambient	Atrazine
T3-2	M-T3-2-18	1.8	3.8114	37.54	14.07	14.93	F	56	5	69.1266	12-07-2023	46	1	11:10:00	1	0															0.123	3.33478	T3	2	Ambient	Atrazine
T3-2	M-T3-2-19		3.1943	36.95	13.55	15.25	NA	56			12-07-2023	46	1	13:52:00	1	0			0.345	0	1	0.1928	0.2										T3	2	Ambient	Atrazine
T3-2	M-T3-2-2	2.2	3.4963	39.07	13.05	14.6	F	54			10-07-2023	46	1	12:13:00	1	0								5800	73	0	0	3	83	MR	0.115	3.40106	T3	2	Ambient	Atrazine
T3-2	M-T3-2-20	2.9	3.2338	39.39	13.93	16.19	F	57			13-07-2023	46	1	10:46:00	1	0															0.095	3.02663	T3	2	Ambient	Atrazine
T3-2	M-T3-2-21							57			13-07-2023	46	1	11:57:00	1	0																	T3	2	Ambient	Atrazine
T3-2	M-T3-2-22							57			13-07-2023	46	1	11:59:00	1	0																	T3	2	Ambient	Atrazine
T3-2	M-T3-2-23							57			13-07-2023	46	1	12:02:00	1	0																	T3	2	Ambient	Atrazine
T3-2	M-T3-2-24							57			13-07-2023	46	1	12:04:00	1	0																	T3	2	Ambient	Atrazine
T3-2	M-T3-2-25							57			13-07-2023	46	1	12:06:00	1	0																	T3	2	Ambient	Atrazine
T3-2	M-T3-2-26							57			13-07-2023	46	1	12:09:00	1	0																	T3	2	Ambient	Atrazine
T3-2	M-T3-2-27							57			13-07-2023	46	1	12:11:00	1	0																	T3	2	Ambient	Atrazine
T3-2	M-T3-2-28							57			13-07-2023	46	1	12:13:00	1	0																	T3	2	Ambient	Atrazine
T3-2	M-T3-2-29							57			13-07-2023	46	1	12:16:00	1	0																	T3	2	Ambient	Atrazine
T3-2	M-T3-2-3		2.362	34.55	12.67	13.31	NA	54			10-07-2023	46	1	13:35:00	1	0	0.3435	0	0.435	1	1	0.3359	0										T3	2	Ambient	Atrazine
T3-2	M-T3-2-30							58			14-07-2023	46	1	09:28:00	1	0																	T3	2	Ambient	Atrazine
T3-2	M-T3-2-31							58			14-07-2023	46	1	09:30:00	1	0																	T3	2	Ambient	Atrazine
T3-2	M-T3-2-32							58			14-07-2023	46	1	09:33:00	1	0																	T3	2	Ambient	Atrazine
T3-2	M-T3-2-33							58			14-07-2023	45	0	09:37:00	1	0																	T3	2	Ambient	Atrazine
T3-2	M-T3-2-34							58			14-07-2023	46	1	09:39:00	1	0																	T3	2	Ambient	Atrazine
T3-2	M-T3-2-35							58			14-07-2023	45	0	09:57:00	1	0																	T3	2	Ambient	Atrazine
T3-2	M-T3-2-36							61			17-07-2023	46	1	12:43:00	1	0																	T3	2	Ambient	Atrazine
T3-2	M-T3-2-37							61			17-07-2023	44	0	12:44:00	1	0																	T3	2	Ambient	Atrazine
T3-2	M-T3-2-38							61			17-07-2023	45	0	12:44:00	1	0																	T3	2	Ambient	Atrazine
T3-2	M-T3-2-39							61			17-07-2023	43	0	12:46:00	1	0																	T3	2	Ambient	Atrazine
T3-2	M-T3-2-4	1.2	3.3071	37.6	13.51	15.68	M	54			10-07-2023	46	1	12:22:00	1	0								3665	95	4	1	2	104	MR	0.089	2.76561	T3	2	Ambient	Atrazine
T3-2	M-T3-2-40							56			12-07-2023	45	0	11:14:00	0	1																	T3	2	Ambient	Atrazine
T3-2	M-T3-2-5		2.794	35.97	12.73	13.92	NA	54			10-07-2023	46	1	13:39:00	1	0	0.382857	0	0.461	1	1	0.3398	0										T3	2	Ambient	Atrazine
T3-2	M-T3-2-6	1.8	2.9499	38.18	12.61	13.08	M	54			10-07-2023	46	1	12:28:00	1	0								3892	68	2	0	7	87	MR	0.08	2.78755	T3	2	Ambient	Atrazine
T3-2	M-T3-2-7		3.22	36.25	13.86	13.87	NA	55			11-07-2023	46	1	11:09:00	1	0	0.3065	0	0.463	0	1	0.3065	0										T3	2	Ambient	Atrazine
T3-2	M-T3-2-8	1.7	2.7897	36.56	14.21	13.28	F	55			11-07-2023	46	1	10:00:00	1	0								6373	215	4	4	5	238	MR	0.087	3.219	T3	2	Ambient	Atrazine
T3-2	M-T3-2-9		3	37.98	12.97	14.47	NA	55			11-07-2023	46	1	11:12:00	1	0	0.281	0	0.425	0	1	0.281	0										T3	2	Ambient	Atrazine
T3-3	M-T3-3-1		3.211	34.07	12.62	12.72	NA	55			11-07-2023	46	1	11:35:00	1	0	0.3218	0	0.445	0	1	0.3218	0										T3	3	Ambient	Atrazine
T3-3	M-T3-3-10	1.9	3.5045	40.66	16.35	16.77	F	57			13-07-2023	46	1	11:06:00	1	0								4879	86	1	2	10	101	MR	0.086	2.51572	T3	3	Ambient	Atrazine
T3-3	M-T3-3-11		2.8916	36.84	14.54	15.71	NA	57			13-07-2023	46	1	15:05:00	1	0	0.2608	0.1	0.405	0	1	0.2608	0.1										T3	3	Ambient	Atrazine
T3-3	M-T3-3-12	1.8	2.7159	36.82	11.37	14.27	M	57			13-07-2023	46	1	11:13:00	1	0															0.072	2.72325	T3	3	Ambient	Atrazine
T3-3	M-T3-3-13		2.1375	33.18	11.87	13.19	NA	57			13-07-2023	46	1	15:08:00	1	0		1.5	0.154	0	0		1.5										T3	3	Ambient	Atrazine
T3-3	M-T3-3-14	1.2	3.1665	37.75	14.06	15.93	M	57	4	19.7531	13-07-2023	46	1	11:19:00	1	0															0.077	2.49231	T3	3	Ambient	Atrazine
T3-3	M-T3-3-15		2.9483	36.83	12.48	14.07	NA	57			13-07-2023	46	1	15:11:00	1	0	0.2764	0	0.362	0	1	0.2764	0										T3	3	Ambient	Atrazine
T3-3	M-T3-3-16	1	2.4021	34.3	12.57	14.54	M	57	2	19.0283	13-07-2023	46	1	11:25:00	1	0															0.05	2.12576	T3	3	Ambient	Atrazine
T3-3	M-T3-3-17		3.3814	37.19	13.22	15.01	NA	57			13-07-2023	46	1	15:13:00	1	0	0.265833	0	0.413	0	1	0.2095	0										T3	3	Ambient	Atrazine
T3-3	M-T3-3-18	3.5	3.7773	41.28	14.71	15.75	M	57			13-07-2023	46	1	11:30:00	1	0															0.072	1.94316	T3	3	Ambient	Atrazine
T3-3	M-T3-3-19		2.601	32.94	12.69	12.56	NA	57			13-07-2023	46	1	15:16:00	1	0		0.4	0.206	0	0		0.4										T3	3	Ambient	Atrazine
T3-3	M-T3-3-2	1.4	2.7394	33.38	13	12.21	M	56			12-07-2023	46	1	11:40:00	1	0								4912	221	0	8	10	252	ZS	0.056	2.0869	T3	3	Ambient	Atrazine
T3-3	M-T3-3-20	1.6	3.0648	38.56	13.49	15.26	M	57			13-07-2023	46	1	11:37:00	1	0															0.067	2.23497	T3	3	Ambient	Atrazine
T3-3	M-T3-3-21							58			14-07-2023	46	1	09:58:00	1	0																	T3	3	Ambient	Atrazine
T3-3	M-T3-3-22							58			14-07-2023	46	1	09:59:00	1	0																	T3	3	Ambient	Atrazine
T3-3	M-T3-3-23							58			14-07-2023	46	1	09:59:00	1	0																	T3	3	Ambient	Atrazine
T3-3	M-T3-3-24							58			14-07-2023	46	1	10:00:00	1	0																	T3	3	Ambient	Atrazine
T3-3	M-T3-3-25							58			14-07-2023	45	0	10:01:00	1	0																	T3	3	Ambient	Atrazine
T3-3	M-T3-3-26							58			14-07-2023	45	0	10:04:00	1	0																	T3	3	Ambient	Atrazine
T3-3	M-T3-3-27							58			14-07-2023	46	1	10:05:00	1	0																	T3	3	Ambient	Atrazine
T3-3	M-T3-3-28							58			14-07-2023	46	1	10:05:00	1	0																	T3	3	Ambient	Atrazine
T3-3	M-T3-3-29							58			14-07-2023	46	1	10:06:00	1	0																	T3	3	Ambient	Atrazine
T3-3	M-T3-3-3		2.7435	37.35	13.71	13.97	NA	56			12-07-2023	46	1	13:56:00	1	0	0.2528	0	0.451	0	1	0.2528	0										T3	3	Ambient	Atrazine
T3-3	M-T3-3-30		2.7501	34.77	14.03	14.03	F	58			14-07-2023	46	1	10:42:00	1	0																	T3	3	Ambient	Atrazine
T3-3	M-T3-3-31							61			17-07-2023	46	1	12:53:00	1	0																	T3	3	Ambient	Atrazine
T3-3	M-T3-3-32							61			17-07-2023	46	1	12:53:00	1	0																	T3	3	Ambient	Atrazine
T3-3	M-T3-3-33							61			17-07-2023	46	1	12:54:00	1	0																	T3	3	Ambient	Atrazine
T3-3	M-T3-3-34							61			17-07-2023	46	1	12:56:00	1	0																	T3	3	Ambient	Atrazine
T3-3	M-T3-3-35							61			17-07-2023	46	1	12:57:00	1	0																	T3	3	Ambient	Atrazine
T3-3	M-T3-3-36							61			17-07-2023	46	1	12:58:00	1	0																	T3	3	Ambient	Atrazine
T3-3	M-T3-3-37							61			17-07-2023	46	1	12:59:00	1	0																	T3	3	Ambient	Atrazine
T3-3	M-T3-3-38							61			17-07-2023	45	0	13:01:00	1	0																	T3	3	Ambient	Atrazine
T3-3	M-T3-3-39							61			17-07-2023	44	0	13:02:00	1	0																	T3	3	Ambient	Atrazine
T3-3	M-T3-3-4	1.8	2.7501	34.77	14.03	14.03	F	56			12-07-2023	46	1	11:45:00	1	0								6290	105	2	6	2	123	ZS	0.072	2.68847	T3	3	Ambient	Atrazine
T3-3	M-T3-3-40							61			17-07-2023	44	0	13:03:00	1	0																	T3	3	Ambient	Atrazine
T3-3	M-T3-3-5		2.2631	34	12.99	14.08	NA	56			12-07-2023	46	1	13:59:00	1	0	0.281833	0.1	0.554	0	1	0.2283	0.1										T3	3	Ambient	Atrazine
T3-3	M-T3-3-6	2.5	3.3923	37.44	14.48	14.89	M	56	5	60.7989	12-07-2023	46	1	11:51:00	1	0															0.115	3.50899	T3	3	Ambient	Atrazine
T3-3	M-T3-3-7		2.4918	35.09	12.26	13.65	NA	56			12-07-2023	46	1	14:01:00	1	0	0.2326	0	0.386	0	1	0.2326	0										T3	3	Ambient	Atrazine
T3-3	M-T3-3-8	2.2	3.6663	35.72	15.1	14.68	M	56			12-07-2023	46	1	11:56:00	1	0								4712	90	0	2	5	104	MR	0.119	3.35466	T3	3	Ambient	Atrazine
T3-3	M-T3-3-9		3.4656	40.01	14.4	15.34	NA	57			13-07-2023	46	1	15:02:00	1	0	0.2264	0	0.48	0	1	0.2264	0										T3	3	Ambient	Atrazine
T3-4	M-T3-4-1		3.069	34.22	12.88	13.09	NA	54			10-07-2023	46	1	13:43:00	1	0	0.31775	0	0.403	1	1	0.2976	0										T3	4	Ambient	Atrazine
T3-4	M-T3-4-10	2.2	3.215	34.69	13.14	13.16	F	55			11-07-2023	46	1	10:32:00	1	0								3331	77	1	5	5	93	ZS	0.097	3.11097	T3	4	Ambient	Atrazine
T3-4	M-T3-4-11		3.199	35.12	14.2	13.51	NA	55			11-07-2023	46	1	11:50:00	1	0	0.2836	0.1	0.445	0	1	0.2836	0.1										T3	4	Ambient	Atrazine
T3-4	M-T3-4-12	2.5	3.4634	35.35	12.73	13.02	M	55			11-07-2023	46	1	10:39:00	1	0															0.097	2.88142	T3	4	Ambient	Atrazine
T3-4	M-T3-4-13		2.5967	35.99	13.08	14.51	NA	56			12-07-2023	46	1	14:05:00	1	0		0.875	0.262	0	0		0.9										T3	4	Ambient	Atrazine
T3-4	M-T3-4-14	1.3	2.6326	32.32	13.42	13.42	F	56			12-07-2023	46	1	12:02:00	1	0															0.085	3.33647	T3	4	Ambient	Atrazine
T3-4	M-T3-4-15		3.3852	37.47	14.02	14.31	NA	56			12-07-2023	46	1	14:08:00	1	0	0.268	0	0.471	0	1	0.268	0										T3	4	Ambient	Atrazine
T3-4	M-T3-4-16	1.3	2.898	34.56	13.53	13.87	F	56			12-07-2023	46	1	12:08:00	1	0															0.093	3.31551	T3	4	Ambient	Atrazine
T3-4	M-T3-4-17		2.5377	37.86	12.83	14.1	NA	56			12-07-2023	46	1	14:11:00	1	0	0.292778	0	0.393	0	1	0.2692	0										T3	4	Ambient	Atrazine
T3-4	M-T3-4-18	1.6	3.2017	36.4	13.44	13.33	F	56	5	61.6114	12-07-2023	46	1	12:14:00	1	0															0.107	3.45752	T3	4	Ambient	Atrazine
T3-4	M-T3-4-19		2.9754	38.44	13.72	14.91	NA	56			12-07-2023	46	1	14:14:00	1	0	0.2351	0.2	0.407	0	1	0.2351	0.2										T3	4	Ambient	Atrazine
T3-4	M-T3-4-2	1.9	2.9453	36.92	14.55	14.62	M	54	4	31.1728	10-07-2023	46	1	12:58:00	1	0								6264	140	7	4	11	182	ZS	0.09	3.15203	T3	4	Ambient	Atrazine
T3-4	M-T3-4-20	1.5	3.3443	37.51	14.33	15.4	M	56			12-07-2023	46	1	12:20:00	1	0															0.078	2.38802	T3	4	Ambient	Atrazine
T3-4	M-T3-4-21							56			12-07-2023	46	1	14:05:00	1	0																	T3	4	Ambient	Atrazine
T3-4	M-T3-4-22							56			12-07-2023	46	1	14:08:00	1	0																	T3	4	Ambient	Atrazine
T3-4	M-T3-4-23							56			12-07-2023	46	1	14:08:00	1	0																	T3	4	Ambient	Atrazine
T3-4	M-T3-4-24							56			12-07-2023	46	1	14:10:00	1	0																	T3	4	Ambient	Atrazine
T3-4	M-T3-4-25							56			12-07-2023	46	1	14:10:00	1	0																	T3	4	Ambient	Atrazine
T3-4	M-T3-4-26							57			13-07-2023	46	1	12:05:00	1	0																	T3	4	Ambient	Atrazine
T3-4	M-T3-4-27							57			13-07-2023	46	1	12:07:00	1	0																	T3	4	Ambient	Atrazine
T3-4	M-T3-4-28							57			13-07-2023	46	1	12:09:00	1	0																	T3	4	Ambient	Atrazine
T3-4	M-T3-4-29							57			13-07-2023	46	1	12:11:00	1	0																	T3	4	Ambient	Atrazine
T3-4	M-T3-4-3		2.687	34.53	13.72	15.33	NA	54			10-07-2023	46	1	13:46:00	1	0		0.4	0.361	0	0		0.4										T3	4	Ambient	Atrazine
T3-4	M-T3-4-30							57			13-07-2023	46	1	12:13:00	1	0																	T3	4	Ambient	Atrazine
T3-4	M-T3-4-31							57			13-07-2023	46	1	12:15:00	1	0																	T3	4	Ambient	Atrazine
T3-4	M-T3-4-32							58			14-07-2023	46	1	10:44:00	1	0																	T3	4	Ambient	Atrazine
T3-4	M-T3-4-33							58			14-07-2023	45	0		1	0																	T3	4	Ambient	Atrazine
T3-4	M-T3-4-34							58			14-07-2023	46	1		1	0																	T3	4	Ambient	Atrazine
T3-4	M-T3-4-35							58			14-07-2023	46	1		1	0																	T3	4	Ambient	Atrazine
T3-4	M-T3-4-36							61			17-07-2023	46	1	13:28:00	1	0																	T3	4	Ambient	Atrazine
T3-4	M-T3-4-37							61			17-07-2023	46	1	13:29:00	1	0																	T3	4	Ambient	Atrazine
T3-4	M-T3-4-38							54			10-07-2023	46	1	11:24:00	0	1																	T3	4	Ambient	Atrazine
T3-4	M-T3-4-39							54			10-07-2023	43	0	11:24:00	0	1																	T3	4	Ambient	Atrazine
T3-4	M-T3-4-4	1.9	2.8777	33.07	12.25	13.46	M	54	2	58.6145	10-07-2023	46	1	13:06:00	1	0								4301	195	11	7	3	223	ZS	0.08	2.85949	T3	4	Ambient	Atrazine
T3-4	M-T3-4-40							54			10-07-2023	44	0	11:24:00	0	1																	T3	4	Ambient	Atrazine
T3-4	M-T3-4-5		3.389	38.09	14.06	15.71	NA	54			10-07-2023	46	1	13:50:00	1	0	0.243444	0	0.407	1	1	0.2598	0										T3	4	Ambient	Atrazine
T3-4	M-T3-4-6	1.7	2.7688	33.63	12.1	12.4	M	54			10-07-2023	46	1	13:12:00	1	0								6659	99	0	5	5	121	ZS	0.069	2.55574	T3	4	Ambient	Atrazine
T3-4	M-T3-4-7		2.633	33.93	13.16	13.19	NA	55			11-07-2023	46	1	11:41:00	1	0	0.2965	0.1	0.437	0	1	0.252	0.1										T3	4	Ambient	Atrazine
T3-4	M-T3-4-8	3.8	3.2407	35.92	13.22	12.34	M	55			11-07-2023	46	1	10:27:00	1	0								2773	139	0	1	3	147	ZS	0.107	3.41449	T3	4	Ambient	Atrazine
T3-4	M-T3-4-9		2.6442	35.21	13.49	13.51	NA	55			11-07-2023	46	1	11:45:00	1	0	0.1524	0.1	0.307	0	1	0.1524	0.1										T3	4	Ambient	Atrazine
T3-5	M-T3-5-1		3.1487	33.63	13.64	14.64	NA	57			13-07-2023	46	1	14:20:00	1	0	0.2925	0	0.4	0	1	0.2925	0										T3	5	Ambient	Atrazine	Abdominal edema – drop tank
T3-5	M-T3-5-10	2.1	4.3326	39.4	12.41	15.36	M	58			14-07-2023	46	1	14:14:00	1	0								4995	138	1	1	7	159	ZS	0.179	4.30951	T3	5	Ambient	Atrazine	Abdominal edema – drop tank
T3-5	M-T3-5-11		4.33	37.04	13.27	13.76	NA	58			14-07-2023	46	1	12:58:00	1	0	0.2335	0	0.447	0	1	0.2335	0										T3	5	Ambient	Atrazine	Abdominal edema – drop tank
T3-5	M-T3-5-12	1.8	3.0072	36.89	12.44	14.85	M	58			14-07-2023	46	1	14:22:00	1	0															0.086	2.944	T3	5	Ambient	Atrazine	Abdominal edema – drop tank
T3-5	M-T3-5-13		3.539	36.3	13.26	12.59	NA	58			14-07-2023	46	1	13:00:00	1	0	0.192	0	0.358	0	1	0.192	0										T3	5	Ambient	Atrazine	Abdominal edema – drop tank
T3-5	M-T3-5-14	2	2.6422	37.04	12.22	14.78	M	61			17-07-2023	46	1	10:19:00	1	0															0.064	2.48235	T3	5	Ambient	Atrazine	Abdominal edema – drop tank
T3-5	M-T3-5-15		3.4125	37.16	13.61	14.91	NA	61			17-07-2023	46	1	10:46:00	1	0	0.311111	0	0.414	1	1	0.3214	0										T3	5	Ambient	Atrazine	Abdominal edema – drop tank
T3-5	M-T3-5-16	2.3	3.2699	37.31	12.99	15.3	M	61			17-07-2023	46	1	10:25:00	1	0															0.084	2.63662	T3	5	Ambient	Atrazine	Abdominal edema – drop tank
T3-5	M-T3-5-17		3.2235	35.68	13.02	14.3	NA	61			17-07-2023	46	1	10:50:00	1	0	0.0981111	0.1	0.155	0	1	0.0947	0.1										T3	5	Ambient	Atrazine	Abdominal edema – drop tank
T3-5	M-T3-5-18	1.8	3.6888	34.86	13.65	14.66	F	61	3	36.2438	17-07-2023	46	1	10:32:00	1	0															0.113	3.16013	T3	5	Ambient	Atrazine	Abdominal edema – drop tank
T3-5	M-T3-5-19		3.3656	38.17	13.53	14.43	NA	61			17-07-2023	46	1	10:53:00	1	0	0.2324	0	0.37	0	1	0.2324	0										T3	5	Ambient	Atrazine	Abdominal edema – drop tank
T3-5	M-T3-5-2	1.7	3.9369	43.12	14.2	16.28	M	57	5	10.0203	13-07-2023	46	1	14:16:00	1	0								4769	55	1	1	6	64	ZS	0.133	3.49641	T3	5	Ambient	Atrazine	Abdominal edema – drop tank
T3-5	M-T3-5-20	2.3	3.883	38.98	14.23	16	M	61	4	13.8889	17-07-2023	46	1	10:41:00	1	0															0.102	2.6977	T3	5	Ambient	Atrazine	Abdominal edema – drop tank
T3-5	M-T3-5-21							61			17-07-2023	46	1	14:22:00	1	0																	T3	5	Ambient	Atrazine	Abdominal edema – drop tank
T3-5	M-T3-5-22							61			17-07-2023	46	1	14:23:00	1	0																	T3	5	Ambient	Atrazine	Abdominal edema – drop tank
T3-5	M-T3-5-23							61			17-07-2023	46	1	14:23:00	1	0																	T3	5	Ambient	Atrazine	Abdominal edema – drop tank
T3-5	M-T3-5-24							61			17-07-2023	46	1	14:25:00	1	0																	T3	5	Ambient	Atrazine	Abdominal edema – drop tank
T3-5	M-T3-5-25							61			17-07-2023	46	1	14:27:00	1	0																	T3	5	Ambient	Atrazine	Abdominal edema – drop tank
T3-5	M-T3-5-26							61			17-07-2023	46	1	14:28:00	1	0																	T3	5	Ambient	Atrazine	Abdominal edema – drop tank
T3-5	M-T3-5-27							61			17-07-2023	46	1	14:30:00	1	0																	T3	5	Ambient	Atrazine	Abdominal edema – drop tank
T3-5	M-T3-5-28							61			17-07-2023	46	1	14:32:00	1	0																	T3	5	Ambient	Atrazine	Abdominal edema – drop tank
T3-5	M-T3-5-29							61			17-07-2023	46	1	14:32:00	1	0																	T3	5	Ambient	Atrazine	Abdominal edema – drop tank
T3-5	M-T3-5-3		2.433	33.73	13.67	13.53	NA	58			14-07-2023	46	1	12:49:00	1	0	0.2219	0.3	0.425	0	1	0.2219	0.3										T3	5	Ambient	Atrazine	Abdominal edema – drop tank
T3-5	M-T3-5-30							61			17-07-2023	45	0	14:34:00	1	0																	T3	5	Ambient	Atrazine	Abdominal edema – drop tank
T3-5	M-T3-5-31							61			17-07-2023	44	0	14:36:00	1	0																	T3	5	Ambient	Atrazine	Abdominal edema – drop tank
T3-5	M-T3-5-32							61			17-07-2023	45	0	14:43:00	1	0																	T3	5	Ambient	Atrazine	Abdominal edema – drop tank
T3-5	M-T3-5-33							61			17-07-2023	42	0	14:44:00	1	0																	T3	5	Ambient	Atrazine	Abdominal edema – drop tank
T3-5	M-T3-5-34							61			17-07-2023	43	0	14:47:00	1	0																	T3	5	Ambient	Atrazine	Abdominal edema – drop tank
T3-5	M-T3-5-35							61			17-07-2023	45	0	14:47:00	1	0																	T3	5	Ambient	Atrazine	Abdominal edema – drop tank
T3-5	M-T3-5-36							61			17-07-2023	44	0	14:47:00	1	0																	T3	5	Ambient	Atrazine	Abdominal edema – drop tank
T3-5	M-T3-5-37							61			17-07-2023	44	0	14:51:00	1	0																	T3	5	Ambient	Atrazine	Abdominal edema – drop tank
T3-5	M-T3-5-38							61			17-07-2023	40	0	14:52:00	1	0																	T3	5	Ambient	Atrazine	Abdominal edema – drop tank
T3-5	M-T3-5-39														0	1																	T3	5	Ambient	Atrazine	Abdominal edema – drop tank
T3-5	M-T3-5-4	1.6	3.0297	36.64	12.51	15.24	M	58			14-07-2023	46	1	13:55:00	1	0								2078	104	0	0	6	116	ZS	0.095	3.23713	T3	5	Ambient	Atrazine	Abdominal edema – drop tank
T3-5	M-T3-5-40							56			12-07-2023	45	0	12:22:00	0	1																	T3	5	Ambient	Atrazine	Abdominal edema – drop tank
T3-5	M-T3-5-5		2.047	30.37	12.45	12.05	NA	58			14-07-2023	46	1	12:50:00	1	0	0.205667	0	0.365	0	1	0.1902	0										T3	5	Ambient	Atrazine	Abdominal edema – drop tank
T3-5	M-T3-5-6	0.8	3.7447	39.2	13.95	15.44	M	58			14-07-2023	46	1	14:01:00	1	0								3227	80	1	2	5	89	ZS	0.114	3.13989	T3	5	Ambient	Atrazine	Abdominal edema – drop tank
T3-5	M-T3-5-7		3.444	35.32	12.6	12.84	NA	58			14-07-2023	46	1	12:53:00	1	0		1	0.336	0	0		1										T3	5	Ambient	Atrazine	Abdominal edema – drop tank
T3-5	M-T3-5-8	1.4	3.7003	36.63	12.66	13.83	F	58	2	50.6973	14-07-2023	46	1	14:07:00	1	0								4667	127	1	0	4	138	ZS	0.135	3.7865	T3	5	Ambient	Atrazine	Abdominal edema – drop tank
T3-5	M-T3-5-9		4.581	39.83	16.06	16.54	NA	58			14-07-2023	46	1	12:55:00	1	0	0.1842	0.3	0.45	0	1	0.1842	0.3										T3	5	Ambient	Atrazine	Abdominal edema – drop tank
T4-1	M-T4-1-1		2.8341	33.8	12.85	13.31	NA	47			03-07-2023	46	1	16:58:00	1	0		0.333333	0.18	0	0		0.3										T4	1	Warmed	Atrazine
T4-1	M-T4-1-10	4.4	3.451	38.68	12.83	15.02	F	49			05-07-2023	46	1	08:45:00	1	0								3682	83	11	2	3	102	MR	0.101	3.01493	T4	1	Warmed	Atrazine
T4-1	M-T4-1-11		2.8959	35.76	12.42	14.06	NA	49			05-07-2023	46	1	13:31:00	1	0	0.2476	0	0.367	0	1	0.2476	0										T4	1	Warmed	Atrazine
T4-1	M-T4-1-12	1.5	2.3526	34.02	11.82	14.24	M	49			05-07-2023	46	1	08:50:00	1	0															0.05	2.17146	T4	1	Warmed	Atrazine
T4-1	M-T4-1-13		2.3117	33.31	11.34	12.54	NA	49			05-07-2023	46	1	13:33:00	1	0	0.266	0.3	0.476	0	1	0.266	0.3										T4	1	Warmed	Atrazine
T4-1	M-T4-1-14		3.3268	35.97	12.41	14.1	F	49			05-07-2023	46	1	08:56:00	1	0															0.097	3.00328	T4	1	Warmed	Atrazine
T4-1	M-T4-1-15		2.5074	35.43	12.41	13.42	NA	49			05-07-2023	46	1	13:37:00	1	0	0.446	0	0.505	1	1	0.3288	0										T4	1	Warmed	Atrazine
T4-1	M-T4-1-16	3.9	3.2737	36.88	12.75	13.76	F	49			05-07-2023	46	1	09:02:00	1	0															0.094	2.95625	T4	1	Warmed	Atrazine
T4-1	M-T4-1-17		2.7963	37.14	13.47	15.02	NA	49			05-07-2023	46	1	13:40:00	1	0	0.3174	0.9	0.58	0	1	0.2365	0.9										T4	1	Warmed	Atrazine
T4-1	M-T4-1-18	3.6	2.7283	37.78	12.1	13.79	M	49			05-07-2023	46	1	09:08:00	1	0															0.062	2.32532	T4	1	Warmed	Atrazine
T4-1	M-T4-1-19		2.3177	34.97	12.19	13.73	NA	49			05-07-2023	46	1	13:45:00	1	0	0.323333	0	0.517	1	1	0.3037	0										T4	1	Warmed	Atrazine
T4-1	M-T4-1-2	4.2	2.7621	36.51	13.4	13.48	F	47			03-07-2023	46	1	11:12:00	1	0								5053	175	9	4	2	201	MR	0.075	2.79111	T4	1	Warmed	Atrazine
T4-1	M-T4-1-20	3.4	2.8517	37.68	12.78	14.57	M	49			05-07-2023	46	1	10:28:00	1	0															0.07	2.51645	T4	1	Warmed	Atrazine
T4-1	M-T4-1-21							50			06-07-2023	46	1	11:53:00	1	0																	T4	1	Warmed	Atrazine
T4-1	M-T4-1-22							50			06-07-2023	46	1		0	1																	T4	1	Warmed	Atrazine
T4-1	M-T4-1-23							50			06-07-2023	46	1	12:01:00	1	0																	T4	1	Warmed	Atrazine
T4-1	M-T4-1-24							50	2	37.202	06-07-2023	46	1	12:09:00	1	0																	T4	1	Warmed	Atrazine
T4-1	M-T4-1-25							50			06-07-2023	46	1	12:18:00	1	0																	T4	1	Warmed	Atrazine
T4-1	M-T4-1-26							50	3	44.8105	06-07-2023	46	1	12:24:00	1	0																	T4	1	Warmed	Atrazine
T4-1	M-T4-1-27							51			07-07-2023	46	1	11:57:00	1	0																	T4	1	Warmed	Atrazine
T4-1	M-T4-1-28							51			07-07-2023	46	1	11:57:00	1	0																	T4	1	Warmed	Atrazine
T4-1	M-T4-1-29							54			10-07-2023	46	1	10:08:00	1	0																	T4	1	Warmed	Atrazine
T4-1	M-T4-1-3		2.867	35.82	13.44	14.35	NA	49			05-07-2023	46	1	13:17:00	1	0	0.3169	0	0.521	0	1	0.3169	0										T4	1	Warmed	Atrazine
T4-1	M-T4-1-30							54			10-07-2023	46	1	10:11:00	1	0																	T4	1	Warmed	Atrazine
T4-1	M-T4-1-31							54			10-07-2023	46	1		1	0																	T4	1	Warmed	Atrazine
T4-1	M-T4-1-32							54			10-07-2023	46	1		1	0																	T4	1	Warmed	Atrazine
T4-1	M-T4-1-33							54			10-07-2023	46	1	10:27:00	1	0																	T4	1	Warmed	Atrazine
T4-1	M-T4-1-34							54			10-07-2023	46	1		1	0																	T4	1	Warmed	Atrazine
T4-1	M-T4-1-35							58			14-07-2023	46	1	13:33:00	1	0																	T4	1	Warmed	Atrazine
T4-1	M-T4-1-36							61			17-07-2023	46	1	12:02:00	1	0																	T4	1	Warmed	Atrazine
T4-1	M-T4-1-37							61			17-07-2023	39	0	12:04:00	1	0																	T4	1	Warmed	Atrazine
T4-1	M-T4-1-38							61			17-07-2023	41	0	12:04:00	1	0																	T4	1	Warmed	Atrazine
T4-1	M-T4-1-39														0	1																	T4	1	Warmed	Atrazine
T4-1	M-T4-1-4	1.8	2.4312	33.23	11.81	12.88	M	49			05-07-2023	46	1	08:25:00	1	0								5581	135	4	2	3	148	MR	0.052	2.18561	T4	1	Warmed	Atrazine
T4-1	M-T4-1-40														0	1																	T4	1	Warmed	Atrazine
T4-1	M-T4-1-5		2.7796	35.45	11.9	14.72	NA	49			05-07-2023	46	1	13:24:00	1	0	0.1971	0	0.372	0	1	0.1971	0										T4	1	Warmed	Atrazine
T4-1	M-T4-1-6	2.9	2.7315	35.08	12.36	14.43	F	49			05-07-2023	46	1	08:34:00	1	0								3536	41	2	2	1	49	MR	0.078	2.93951	T4	1	Warmed	Atrazine
T4-1	M-T4-1-7		2.2895	35.16	12.35	14.3	NA	49			05-07-2023	46	1	13:27:00	1	0	0.2845	0.2	0.428	0	1	0.2845	0.2										T4	1	Warmed	Atrazine
T4-1	M-T4-1-8	1.9	2.1697	33.13	11.41	12.45	M	49			05-07-2023	46	1	08:39:00	1	0								6545	235	2	2	4	250	MR	0.051	2.40714	T4	1	Warmed	Atrazine
T4-1	M-T4-1-9		2.5897	33.73	11.74	13.4	NA	49			05-07-2023	46	1	13:28:00	1	0	0.162	0.6	0.325	0	1	0.162	0.6										T4	1	Warmed	Atrazine
T4-2	M-T4-2-1	4.1	2.2525	31.94	11.54	12.2	NA	44			30-06-2023	46	1	11:48:00	1	0	0.215	0	0.323	0	1	0.1936	0										T4	2	Warmed	Atrazine
T4-2	M-T4-2-10	2	2.6182	33.1	12.64	13.64	F	48			04-07-2023	46	1	10:06:00	1	0								3149	68	1	3	1	76	ZS	0.063	2.46556	T4	2	Warmed	Atrazine
T4-2	M-T4-2-11		2.3555	34.38	11.5	13.39	NA	48			04-07-2023	46	1	13:44:00	1	0	0.309571	0.1	0.485	0	1	0.2496	0.1										T4	2	Warmed	Atrazine
T4-2	M-T4-2-12	2.9	2.0292	31.88	11.76	13.36	M	48			04-07-2023	46	1	10:14:00	1	0															0.043	2.16494	T4	2	Warmed	Atrazine
T4-2	M-T4-2-13		2.4871	37.35	12.51	14.86	NA	49			05-07-2023	46	1	13:49:00	1	0	0.2186	0	0.444	0	1	0.2186	0										T4	2	Warmed	Atrazine
T4-2	M-T4-2-14	1.8	2.2452	33.52	11.38	12.7	F	49			05-07-2023	46	1	11:00:00	1	0															0.045	2.04527	T4	2	Warmed	Atrazine
T4-2	M-T4-2-15		2.3314	31.83	12.53	13.19	NA	49			05-07-2023	46	1	13:53:00	1	0	0.334444	0	0.456	0	1	0.317	0										T4	2	Warmed	Atrazine
T4-2	M-T4-2-16	2.1	2.5923	33.64	11.58	13.98	F	49			05-07-2023	46	1	11:07:00	1	0															0.074	2.93849	T4	2	Warmed	Atrazine
T4-2	M-T4-2-17		2.0271	34.31	12.21	12.96	NA	49			05-07-2023	46	1	13:55:00	1	0	0.294286	0.1	0.458	0	1	0.2546	0.1										T4	2	Warmed	Atrazine
T4-2	M-T4-2-18	2.8	2.0854	32.63	12.45	13.32	M	49			05-07-2023	46	1	11:13:00	1	0															0.044	2.15538	T4	2	Warmed	Atrazine
T4-2	M-T4-2-19		2.3513	34.07	12.04	14.09	NA	49			05-07-2023	46	1	13:57:00	1	0	0.2712	0	0.423	0	1	0.2712	0										T4	2	Warmed	Atrazine
T4-2	M-T4-2-2	2.7	3.0867	35.44	12.21	12.98	F	44			30-06-2023	46	1	13:03:00	1	0								3767	46	0	0	1	49	MR	0.107	3.59097	T4	2	Warmed	Atrazine
T4-2	M-T4-2-20	1.1	2.1319	33.04	11.74	13.16	F	49			05-07-2023	46	1	11:19:00	1	0															0.035	1.66913	T4	2	Warmed	Atrazine
T4-2	M-T4-2-21							49			05-07-2023	46	1	11:26:00	1	0																	T4	2	Warmed	Atrazine
T4-2	M-T4-2-22							49			05-07-2023	46	1	11:33:00	1	0																	T4	2	Warmed	Atrazine
T4-2	M-T4-2-23							49			05-07-2023	46	1	11:37:00	1	0																	T4	2	Warmed	Atrazine
T4-2	M-T4-2-24							49			05-07-2023	46	1	11:41:00	1	0																	T4	2	Warmed	Atrazine
T4-2	M-T4-2-25							49			05-07-2023	46	1	16:00:00	1	0																	T4	2	Warmed	Atrazine
T4-2	M-T4-2-26							49			05-07-2023	46	1	16:04:00	1	0																	T4	2	Warmed	Atrazine
T4-2	M-T4-2-27							50			06-07-2023	46	1	13:09:00	1	0																	T4	2	Warmed	Atrazine
T4-2	M-T4-2-28							50			06-07-2023	46	1	13:09:00	1	0																	T4	2	Warmed	Atrazine
T4-2	M-T4-2-29							50			06-07-2023	46	1	13:10:00	1	0																	T4	2	Warmed	Atrazine
T4-2	M-T4-2-3		2.3559	33.04	11.51	12.91	NA	47			03-07-2023	46	1	17:14:00	1	0	0.2654	0.4	0.42	0	1	0.2654	0.4										T4	2	Warmed	Atrazine
T4-2	M-T4-2-30							50			06-07-2023	46	1	13:10:00	1	0																	T4	2	Warmed	Atrazine
T4-2	M-T4-2-31							50			06-07-2023	46	1	13:11:00	1	0																	T4	2	Warmed	Atrazine
T4-2	M-T4-2-32							50			06-07-2023	46	1	13:15:00	1	0																	T4	2	Warmed	Atrazine
T4-2	M-T4-2-33							50			06-07-2023	46	1	13:15:00	1	0																	T4	2	Warmed	Atrazine
T4-2	M-T4-2-34							50			06-07-2023	46	1	13:15:00	1	0																	T4	2	Warmed	Atrazine
T4-2	M-T4-2-35							54			10-07-2023	46	1	10:30:00	1	0																	T4	2	Warmed	Atrazine
T4-2	M-T4-2-36							55			11-07-2023	46	1	11:41:00	1	0																	T4	2	Warmed	Atrazine
T4-2	M-T4-2-37							55			11-07-2023	46	1	11:41:00	1	0																	T4	2	Warmed	Atrazine
T4-2	M-T4-2-38							51			07-07-2023			12:12:00	0	1																	T4	2	Warmed	Atrazine
T4-2	M-T4-2-39														0	1																	T4	2	Warmed	Atrazine
T4-2	M-T4-2-4	2.9	2.4085	32.51	11.98	12.49	M	47			03-07-2023	46	1	12:08:00	1	0								1585	89	0	0	1	94	ZS	0.066	2.8175	T4	2	Warmed	Atrazine
T4-2	M-T4-2-40														0	1																	T4	2	Warmed	Atrazine
T4-2	M-T4-2-5		2.942	34.2	13.26	14.16	NA	47			03-07-2023	46	1	17:16:00	1	0		1.33333	0.425	0	0		1.33										T4	2	Warmed	Atrazine
T4-2	M-T4-2-6		2.4402	32.95	11.25	12.52	M	47			03-07-2023	46	1	12:14:00	1	0								3182	50	6	2	0	61	ZS	0.072	3.04028	T4	2	Warmed	Atrazine
T4-2	M-T4-2-7		2.7882	34.78	11.88	13.46	NA	47			03-07-2023	46	1	17:20:00	1	0		0.6	0.37	0	0		0.6										T4	2	Warmed	Atrazine
T4-2	M-T4-2-8	4.5	3.5055	37.13	13.3	14.61	F	47			03-07-2023	46	1	12:24:00	1	0								3898	49	1	0	1	56	ZS	0.107	3.14845	T4	2	Warmed	Atrazine
T4-2	M-T4-2-9		2.3915	32.45	10.6	12.65	NA	48			04-07-2023	46	1	13:41:00	1	0	0.2281	0.2	0.395	0	1	0.2281	0.2										T4	2	Warmed	Atrazine
T4-3	M-T4-3-1		3.2046	35.57	14.11	14.88	NA	47			03-07-2023	46	1	17:36:00	1	0		3	0	0	0	0	0.3										T4	3	Warmed	Atrazine
T4-3	M-T4-3-10	2.4	2.4362	32.74	11.22	12.66	F	48			04-07-2023	46	1	10:48:00	1	0								4589	180	1	2	6	192	ZS	0.078	3.30761	T4	3	Warmed	Atrazine
T4-3	M-T4-3-11		2.7779	35.14	12.83	15.08	NA	48			04-07-2023	46	1	13:59:00	1	0		3	0	0	0		0.3										T4	3	Warmed	Atrazine
T4-3	M-T4-3-12	2.1	2.3565	32.75	11.97	13.5	F	49			05-07-2023	46	1	11:48:00	1	0															0.057	2.4788	T4	3	Warmed	Atrazine
T4-3	M-T4-3-13		2.308	30.35	13.57	12.72	NA	49			05-07-2023	46	1	15:27:00	1	0		1.125	0.249	0	0		1.125										T4	3	Warmed	Atrazine
T4-3	M-T4-3-14		2.4049	33.3	11.33	12.87	M	49			05-07-2023	46	1	11:53:00	1	0															0.06	2.55874	T4	3	Warmed	Atrazine
T4-3	M-T4-3-15		2.538	31.73	12.99	12.29	NA	49			05-07-2023	46	1	15:30:00	1	0	0.241	0	0.405	0	1	0.2156	0										T4	3	Warmed	Atrazine
T4-3	M-T4-3-16	2.3	2.7704	36.65	12.84	14.17	F	49			05-07-2023	46	1	11:59:00	1	0															0.061	2.25142	T4	3	Warmed	Atrazine
T4-3	M-T4-3-17		2.325	34.55	13.51	13.21	NA	49			05-07-2023	46	1	15:34:00	1	0	0.279	0.1	0.49	0	1	0.279	0.1										T4	3	Warmed	Atrazine
T4-3	M-T4-3-18	2.1	2.89	34.88	13.02	14.18	M	49			05-07-2023	46	1	12:04:00	1	0															0.062	2.19236	T4	3	Warmed	Atrazine
T4-3	M-T4-3-19		2.696	31.56	12.49	11.43	NA	49			05-07-2023	46	1	15:37:00	1	0																	T4	3	Warmed	Atrazine
T4-3	M-T4-3-2	1.8	3.1142	34.57	12.48	14.04	F	47			03-07-2023	46	1	13:22:00	1	0								6892	227	2	3	1	241	MR	0.105	3.4893	T4	3	Warmed	Atrazine
T4-3	M-T4-3-20	1.2	3.6884	35.19	11.57	14.11	M	49			05-07-2023	46	1	12:10:00	1	0															0.092	2.55811	T4	3	Warmed	Atrazine
T4-3	M-T4-3-21							50	3	38.056	06-07-2023	46	1	14:06:00	1	0																	T4	3	Warmed	Atrazine
T4-3	M-T4-3-22							50			06-07-2023	46	1	14:12:00	1	0																	T4	3	Warmed	Atrazine
T4-3	M-T4-3-23							50	5	41.9093	06-07-2023	46	1	14:18:00	1	0																	T4	3	Warmed	Atrazine
T4-3	M-T4-3-24							50	4	25.3086	06-07-2023	46	1	14:23:00	1	0																	T4	3	Warmed	Atrazine
T4-3	M-T4-3-25							50	2	51.2371	06-07-2023	46	1	14:30:00	1	0																	T4	3	Warmed	Atrazine
T4-3	M-T4-3-26							50			06-07-2023	46	1	13:33:00	1	0																	T4	3	Warmed	Atrazine
T4-3	M-T4-3-27							50			06-07-2023	46	1	13:33:00	1	0																	T4	3	Warmed	Atrazine
T4-3	M-T4-3-28							50			06-07-2023	46	1	13:34:00	1	0																	T4	3	Warmed	Atrazine
T4-3	M-T4-3-29							51			07-07-2023	46	1	12:19:00	1	0																	T4	3	Warmed	Atrazine
T4-3	M-T4-3-3		3.0605	36.12	12.4	14.04	NA	47			03-07-2023	46	1	17:39:00	1	0	0.2362	0	0.371	0	1	0.2362	0										T4	3	Warmed	Atrazine
T4-3	M-T4-3-30							51			07-07-2023	46	1	12:20:00	1	0																	T4	3	Warmed	Atrazine
T4-3	M-T4-3-31							51			07-07-2023	46	1	12:21:00	1	0																	T4	3	Warmed	Atrazine
T4-3	M-T4-3-32							51			07-07-2023	46	1	12:23:00	1	0																	T4	3	Warmed	Atrazine
T4-3	M-T4-3-33							54			10-07-2023	46	1	10:35:00	1	0																	T4	3	Warmed	Atrazine
T4-3	M-T4-3-34							54			10-07-2023	46	1	10:38:00	1	0																	T4	3	Warmed	Atrazine
T4-3	M-T4-3-35							54			10-07-2023	46	1	10:40:00	1	0																	T4	3	Warmed	Atrazine
T4-3	M-T4-3-36							54			10-07-2023	46	1	10:41:00	1	0																	T4	3	Warmed	Atrazine
T4-3	M-T4-3-37							54			10-07-2023	46	1		1	0																	T4	3	Warmed	Atrazine
T4-3	M-T4-3-38							55			11-07-2023	46	1	11:47:00	1	0																	T4	3	Warmed	Atrazine
T4-3	M-T4-3-39							55			11-07-2023	46	1	11:47:00	1	0																	T4	3	Warmed	Atrazine
T4-3	M-T4-3-4	1.9	2.1463	29.38	9.97	11.01	M	47			03-07-2023	46	1	13:29:00	1	0								3393	46	1	2	3	54	MR	0.071	3.42119	T4	3	Warmed	Atrazine
T4-3	M-T4-3-40							58			14-07-2023	46	1	13:33:00	1	0																	T4	3	Warmed	Atrazine
T4-3	M-T4-3-5		2.5096	34.1	11.86	13.92	NA	47			03-07-2023	46	1	17:41:00	1	0		0.333333	0.354	0	0		0.3										T4	3	Warmed	Atrazine
T4-3	M-T4-3-6	1.7	2.8205	32.32	11.57	12.52	F	47			03-07-2023	46	1	13:36:00	1	0								4584	123	1	1	0	129	MR	0.103	3.79025	T4	3	Warmed	Atrazine
T4-3	M-T4-3-7		3.0426	35.44	13.06	14.24	NA	48			04-07-2023	46	1	13:54:00	1	0	0.406	0	0.497	0	1	0.406	0										T4	3	Warmed	Atrazine
T4-3	M-T4-3-8	1.8	3.164	36.34	11.8	14.88	F	48			04-07-2023	46	1	10:41:00	1	0								6825	158	3	8	6	188	ZS	0.092	2.99479	T4	3	Warmed	Atrazine
T4-3	M-T4-3-9		2.5216	33.28	12.22	13.07	NA	48			04-07-2023	46	1	13:57:00	1	0	0.2254	0.4	0.328		1	0.2254	0.4										T4	3	Warmed	Atrazine
T4-4	M-T4-4-1	3.2	2.1116	35.59	12.23	12.96	NA	44			30-06-2023	46	1	12:21:00	1	0																	T4	4	Warmed	Atrazine
T4-4	M-T4-4-10	2.4	2.4359	33.03	12.08	12.81	M	47			03-07-2023	46	1	14:47:00	1	0								7008	220	1	3	2	237	ZS	0.059	2.48222	T4	4	Warmed	Atrazine
T4-4	M-T4-4-11		2.59	35	13.3	13.4	NA	47			03-07-2023	46	1	17:52:00	1	0	0.2181	0	0.457	0	1	0.2181	0										T4	4	Warmed	Atrazine
T4-4	M-T4-4-12	2.3	2.4577	33.74	12.03	13.84	M	47			03-07-2023	46	1	14:53:00	1	0															0.066	2.75954	T4	4	Warmed	Atrazine
T4-4	M-T4-4-13		3.5166	37.68	13.3	14.68	NA	47			03-07-2023	46	1	17:54:00	1	0	0.453833	0	0.569	1	1	0.3531	0										T4	4	Warmed	Atrazine
T4-4	M-T4-4-14	1.8	2.9725	36.51	12.97	14.65	M	47			03-07-2023	46	1	14:58:00	1	0															0.081	2.80131	T4	4	Warmed	Atrazine
T4-4	M-T4-4-15		2.8409	32.25	12.06	13.64	NA	47			03-07-2023	46	1	17:56:00	1	0	0.34075	0	0.482	1	1	0.2953	0.2										T4	4	Warmed	Atrazine
T4-4	M-T4-4-16	2	2.6317	32.96	11.03	12.96	M	47			03-07-2023	46	1	15:07:00	1	0															0.067	2.61239	T4	4	Warmed	Atrazine
T4-4	M-T4-4-17		2.3192	32.38	11.62	12.93	NA	47			03-07-2023	46	1	17:59:00	1	0		0.555556	0.297	0	0		0.6										T4	4	Warmed	Atrazine
T4-4	M-T4-4-18	2	2.0839	30.1	11.34	11.85	F	48			04-07-2023	46	1	11:50:00	1	0															0.065	3.21958	T4	4	Warmed	Atrazine
T4-4	M-T4-4-19		2.1915	31.68	11.54	13.18	NA	48			04-07-2023	46	1	14:01:00	1	0		0.428571	0.446	0	0		0.4										T4	4	Warmed	Atrazine
T4-4	M-T4-4-2	2.4	2.7505	34.52	11.41	12.94	F	44			30-06-2023	46	1	13:21:00	1	0								2060	52	0	0	0	53	ZS	0.085	3.1889	T4	4	Warmed	Atrazine
T4-4	M-T4-4-20	1.5	1.5876	28.74	10.15	11.47	F	48			04-07-2023	46	1	11:56:00	1	0															0.038	2.45225	T4	4	Warmed	Atrazine
T4-4	M-T4-4-21							49			05-07-2023	46	1	16:14:00	1	0																	T4	4	Warmed	Atrazine
T4-4	M-T4-4-22							49			05-07-2023	46	1	16:16:00	1	0																	T4	4	Warmed	Atrazine
T4-4	M-T4-4-23							49			05-07-2023	46	1	16:20:00	1	0																	T4	4	Warmed	Atrazine
T4-4	M-T4-4-24							49			05-07-2023	46	1	16:26:00	1	0																	T4	4	Warmed	Atrazine
T4-4	M-T4-4-25							50			06-07-2023	46	1	14:37:00	1	0																	T4	4	Warmed	Atrazine
T4-4	M-T4-4-26							50			06-07-2023	46	1	13:43:00	1	0																	T4	4	Warmed	Atrazine
T4-4	M-T4-4-27							50			06-07-2023	46	1	13:45:00	1	0																	T4	4	Warmed	Atrazine
T4-4	M-T4-4-28							50			06-07-2023	46	1	13:47:00	1	0																	T4	4	Warmed	Atrazine
T4-4	M-T4-4-29							50			06-07-2023	46	1	13:48:00	1	0																	T4	4	Warmed	Atrazine
T4-4	M-T4-4-3		2.6327	33.04	12.08	12.75	NA	47			03-07-2023	46	1	17:43:00	1	0	0.1844	0	0.308	0	1	0.1844	0										T4	4	Warmed	Atrazine
T4-4	M-T4-4-30							50			06-07-2023	46	1	13:50:00	1	0																	T4	4	Warmed	Atrazine
T4-4	M-T4-4-31							50			06-07-2023	46	1	13:50:00	1	0																	T4	4	Warmed	Atrazine
T4-4	M-T4-4-32							51			07-07-2023	46	1	12:35:00	1	0																	T4	4	Warmed	Atrazine
T4-4	M-T4-4-33							54			10-07-2023	46	1	10:48:00	1	0																	T4	4	Warmed	Atrazine
T4-4	M-T4-4-34							54			10-07-2023	46	1	11:10:00	1	0																	T4	4	Warmed	Atrazine
T4-4	M-T4-4-35							54			10-07-2023	46	1	11:13:00	1	0																	T4	4	Warmed	Atrazine
T4-4	M-T4-4-36							54			10-07-2023	46	1	11:18:00	1	0																	T4	4	Warmed	Atrazine
T4-4	M-T4-4-37							54			10-07-2023	46	1	11:21:00	1	0																	T4	4	Warmed	Atrazine
T4-4	M-T4-4-38														0	1																	T4	4	Warmed	Atrazine
T4-4	M-T4-4-39														0	1																	T4	4	Warmed	Atrazine
T4-4	M-T4-4-4	2.7	1.9011	31.9	12.57	13.15	M	47			03-07-2023	46	1	14:27:00	1	0								4901	85	4	7	5	105	ZS	0.052	2.81218	T4	4	Warmed	Atrazine
T4-4	M-T4-4-40							48			04-07-2023	46	1	08:45:00	1	0																	T4	4	Warmed	Atrazine
T4-4	M-T4-4-5		1.6609	29.75	10.52	11.68	NA	47			03-07-2023	46	1	17:45:00	1	0		1.25	0.078	0	0		1.25										T4	4	Warmed	Atrazine
T4-4	M-T4-4-6		2.5848	32.85	12.11	13.5	F	47			03-07-2023	46	1	14:34:00	1	0								4686	37	1	0	2	54	ZS	0.068	2.70184	T4	4	Warmed	Atrazine
T4-4	M-T4-4-7		2.7115	34.22	11.73	13.28	NA	47			03-07-2023	46	1	17:47:00	1	0	0.143286	0.3	0.323	0	1	0.1223	0.3										T4	4	Warmed	Atrazine
T4-4	M-T4-4-8	1.9	2.5943	32.65	11.41	12.29	M	47			03-07-2023	46	1	14:41:00	1	0								4484	86	0	4	2	97	ZS	0.078	3.09979	T4	4	Warmed	Atrazine
T4-4	M-T4-4-9		2.3679	34.4	12.39	13.49	NA	47			03-07-2023	46	1	17:49:00	1	0	0.2323	0	0.323	0	1	0.2323	0										T4	4	Warmed	Atrazine
T4-5	M-T4-5-1		1.7844	30.33	11.21	11.65	NA	47			03-07-2023	46	1	18:16:00	1	0		1.5	0.068	0	0		0.3										T4	5	Warmed	Atrazine
T4-5	M-T4-5-10	3.9	2.2959	34.47	11.16	12.61	F	48			04-07-2023	46	1	12:28:00	1	0								4895	53	1	0	5	68	ZS	0.064	2.86751	T4	5	Warmed	Atrazine
T4-5	M-T4-5-11		1.8444	30.71	10.63	11.34	NA	48			04-07-2023	46	1	14:15:00	1	0	0.2572	0	0.424	0	1	0.2572	0										T4	5	Warmed	Atrazine
T4-5	M-T4-5-12	2.4	2.8102	34.93	12.19	13.67	F	49			05-07-2023	46	1	14:24:00	1	0															0.094	3.46072	T4	5	Warmed	Atrazine
T4-5	M-T4-5-13		2.455	33.53	12.03	11.57	NA	49			05-07-2023	46	1	15:40:00	1	0	0.291667	0	0.438	0	1	0.264	0										T4	5	Warmed	Atrazine
T4-5	M-T4-5-14	1.3	2.2652	33.11	11.58	12.85	M	49			05-07-2023	46	1	14:30:00	1	0															0.055	2.48846	T4	5	Warmed	Atrazine
T4-5	M-T4-5-15		2.299	32.54	13.17	13.53	NA	49			05-07-2023	46	1	15:42:00	1	0	0.2882	0	0.42	0	1	0.2882	0										T4	5	Warmed	Atrazine
T4-5	M-T4-5-16	2.2	2.7001	33.31	11.92	14.11	F	49			05-07-2023	46	1	14:37:00	1	0															0.087	3.32938	T4	5	Warmed	Atrazine
T4-5	M-T4-5-17		2.263	33.74	13.06	12.85	NA	49			05-07-2023	46	1	15:45:00	1	0		0.5	0.194	0	0		0.5										T4	5	Warmed	Atrazine
T4-5	M-T4-5-18	1.8	2.2985	33.19	11.99	12.97	M	49			05-07-2023	46	1	14:43:00	1	0															0.053	2.36028	T4	5	Warmed	Atrazine
T4-5	M-T4-5-19		2.619	34.05	13.84	13.2	NA	49			05-07-2023	46	1	15:47:00	1	0	0.3249	0	0.516	0	1	0.3249	0										T4	5	Warmed	Atrazine
T4-5	M-T4-5-2	2.8	2.2966	31.65	11.18	12.73	M	47			03-07-2023	46	1	15:54:00	1	0								2879	76	1	1	4	85	ZS	0.076	3.4225	T4	5	Warmed	Atrazine
T4-5	M-T4-5-20	1.7	2.5314	35.42	12.24	14	M	49			05-07-2023	46	1	14:47:00	1	0															0.05	2.01499	T4	5	Warmed	Atrazine
T4-5	M-T4-5-21							49			05-07-2023	46	1	14:56:00	1	0																	T4	5	Warmed	Atrazine
T4-5	M-T4-5-22							49	4	-20.9877	05-07-2023	46	1	15:01:00	1	0																	T4	5	Warmed	Atrazine
T4-5	M-T4-5-23							50			06-07-2023	46	1	14:50:00	1	0																	T4	5	Warmed	Atrazine
T4-5	M-T4-5-24							50	5	60.7989	06-07-2023	46	1	15:00:00	1	0																	T4	5	Warmed	Atrazine
T4-5	M-T4-5-25							50			06-07-2023	46	1	15:07:00	1	0																	T4	5	Warmed	Atrazine
T4-5	M-T4-5-26							50	2	12.1907	06-07-2023	46	1	15:13:00	1	0																	T4	5	Warmed	Atrazine
T4-5	M-T4-5-27							50			06-07-2023	46	1	14:28:00	1	0																	T4	5	Warmed	Atrazine
T4-5	M-T4-5-28							50			06-07-2023	46	1	14:28:00	1	0																	T4	5	Warmed	Atrazine
T4-5	M-T4-5-29							50			06-07-2023	45	0	14:30:00	1	0																	T4	5	Warmed	Atrazine
T4-5	M-T4-5-3		3.0195	34.93	12.06	13.71	NA	47			03-07-2023	46	1	18:18:00	1	0	0.2673	0	0.365	0	1	0.2673	0										T4	5	Warmed	Atrazine
T4-5	M-T4-5-30							50			06-07-2023	46	1	14:32:00	1	0																	T4	5	Warmed	Atrazine
T4-5	M-T4-5-31							50			06-07-2023	45	0	14:33:00	1	0																	T4	5	Warmed	Atrazine
T4-5	M-T4-5-32							50			06-07-2023	46	1	14:35:00	1	0																	T4	5	Warmed	Atrazine
T4-5	M-T4-5-33							50			06-07-2023	45	0	14:37:00	1	0																	T4	5	Warmed	Atrazine
T4-5	M-T4-5-34							50			06-07-2023	46	1	14:39:00	1	0																	T4	5	Warmed	Atrazine
T4-5	M-T4-5-35							51			07-07-2023	46	1	12:37:00	1	0																	T4	5	Warmed	Atrazine
T4-5	M-T4-5-36							54			10-07-2023	46	1	11:12:00	1	0																	T4	5	Warmed	Atrazine
T4-5	M-T4-5-37							54			10-07-2023	46	1	11:12:00	1	0																	T4	5	Warmed	Atrazine
T4-5	M-T4-5-38							54			10-07-2023	46	1	11:15:00	1	0																	T4	5	Warmed	Atrazine
T4-5	M-T4-5-39														0	1																	T4	5	Warmed	Atrazine
T4-5	M-T4-5-4	2.1	3.0561	34.05	11.41	13.3	M	47			03-07-2023	46	1	15:59:00	1	0								2416	108	1	0	2	115	ZS	0.124	4.22905	T4	5	Warmed	Atrazine
T4-5	M-T4-5-40														0	1																	T4	5	Warmed	Atrazine
T4-5	M-T4-5-5		1.9062	30.36	10.57	11.9	NA	47			03-07-2023	46	1	18:20:00	1	0	0.2573	0	0.359	0	1	0.2573	0										T4	5	Warmed	Atrazine
T4-5	M-T4-5-6		1.4823	27.14	9.56	10.03	M	47			03-07-2023	46	1	16:08:00	1	0								3169	106	2	0	2	123	ZS	0.044	3.05917	T4	5	Warmed	Atrazine
T4-5	M-T4-5-7		2.6482	34.57	12.21	13.57	NA	47			03-07-2023	46	1	18:23:00	1	0																	T4	5	Warmed	Atrazine
T4-5	M-T4-5-8	1.9	2.6434	30.97	10.72	11.84	M	47			03-07-2023	46	1	16:13:00	1	0								4060	72	3	4	4	90	ZS	0.121	4.79702	T4	5	Warmed	Atrazine
T4-5	M-T4-5-9		2.2998	33.1	12.89	12.46	NA	47			03-07-2023	46	1	18:25:00	1	0	0.2115	0.1	0.419	0	1	0.1741	0.1										T4	5	Warmed	Atrazine

[truncated: 1 more sheets: GS46-Abiotic]
